# Supplementary material for: Estimating the Proportion of Plasmodium vivax Recurrences Caused by Relapse: A Systematic Review and Meta-Analysis
Source: Am J Trop Med Hyg. 2020 Jun 8;103(3):1094–9. doi: 10.4269/ajtmh.20-0186 (PMC7470578; doi:10.4269/ajtmh.20-0186)
Supplement: Supplementary file 1 [file tpmd200186.SD1.xlsx]

## Sheet: Sheet1
Author-Year	Authors	Title	Journal	Year of publication	Volume	Issue	Pages	Accession Number	Inclusion criteria
									Comparison arm	PQ dose ≥2.5 mg/kg	Follow up duration	Daily PQ regimen
Basavaraj-1960	Basavaraj, H. R.	Observations on the treatment of 678 malaria cases with primaquine in an area free from maiaria transmission in Mysore State, India	Indian journal of malariology	1960	14		269-81	13687558	No	No	480	Yes
Alving-1960	Alving, A. S.;Johnson, C. F.;Tarlov, A. R.;Brewer, G. J.;Kellermeyer, R. W.;Carson, P. E.	Mitigation of the haemolytic effect of primaquine and enhancement of its action against exoerythrocytic forms of the Chesson strain of Piasmodium vivax by intermittent regimens of drug administration: a preliminary report	Bulletin of the World Health Organization	1960	22		621-31	13793053	Yes	Yes	56	Yes
Diwan-1962	Diwan et. al.	Primaquin Trials as Antirelapse (Radical) Treatment for Malaria conducted in National Malaria Eradication Programme Units (East) Meerut and Mathura (Uttar Pradesh)	Bulletin of the National Society of India for Malaria and Other Mosquito Borne Diseases	1962	10	2	91-102		No	No	180	Yes
Mendoza-1963	Mendoza et. al.	Comparative study of two regimens of radical treatment of vivax malaria in Mexico	WHO	1963	527				No	Yes	140	Yes
Comer-1968	Comer, R. D.;Young, M. D.;Porter, J. A., Jr.;Gauld, J. R.;Merritt, W.	Chloroquine resistance in Plasmodium falciparum malaria on the Pacific coast of Colombia	The American journal of tropical medicine and hygiene	1968	17	6	795-9	4881949	No	No	28	No
Fisher-1970	Fisher, G. U.;M. P. Gordon;H. O. Lobel;K. Runcik	Malaria in soldiers returning from Vietnam. Epidemiologic, therapeutic, and clinical studies	The American journal of tropical medicine and hygiene	1970	19	1	27-39	4906509	No	Yes	180	Yes
Contacos-1973	Contacos, P. G.;Coatney, G. R.;Collins, W. E.;Briesch, P. E.;Jeter, M. H.	Five day primaquine therapy--an evaluation of radical curative activity against vivax malaria infection	The American journal of tropical medicine and hygiene	1973	22	6	693-5	4583162	No	No	365	No
Sharma-1973	Sharma et. al.	Effectiveness of drug schedule being followed under the National Malaria Eradication Programme, India, for radical cure of vivax malaria cases.	Journal of Communicable Diseases	1973	5		167-74		No	No	365	Yes
Kaplan-1974	Kaplan, M. H.;L. S. Bernstein	Improved therapy for Vietnam acquired vivax malaria	Military medicine	1974	141	6	444-8	4208718	No	Yes	895	No
Miller-1974	Miller, L. H.;D. J. Wyler;R. H. Glew;W. E. Collins;P. G. Contacos	Sensitivity of four Central American strains of Plasmodium vivax to primaquine	The American journal of tropical medicine and hygiene	1974	23	2	309-10	4594075	No	Yes	270	Yes
Contacos-1974	Contacos, P. G.;Collins, W. E.;Chin, W.;Jeter, M. H.;Briesch, P. E.	Combined chloroquine-primaquine therapy against vivax malaria	The American journal of tropical medicine and hygiene	1974	23	2	310-2	4594076	No	Yes	730	No
Clyde-1977	Clyde, D. F.;McCarthy, V. C.	Radical cure of Chesson strain vivax malaria in man by 7, not 14, days of treatment with primaquine	The American journal of tropical medicine and hygiene	1977	26	3	562-3	326072	No	Yes	427	Yes
Roy-1977	Roy, R. G.;Chakrapani, K. P.;Dhinagaran, D.;Sitaraman, N. L.;Ghosh, R. B.	Efficacy of 5-day radical treatment of P. vivax infection in Tamil Nadu	The Indian journal of medical research	1977	65	5	652-6	336529	No	No	365	Yes
Saint-Yves-1977	Saint-Yves, I. F.	Comparison of treatment schedules for Plasmodium vivax infections in the Solomon Islands	Papua and New Guinea medical journal	1977	20	2	62-5	339599	No	Yes	365	Yes
Cedillos-1978	Cedillos, R. A.;Warren, M.;Jeffery, G. M.	Field evaluation of primaquine in the control of Plasmodium vivax	The American journal of tropical medicine and hygiene	1978	27	3	466-72	354416	Yes	No	270	Yes
Roy-1979	Roy, R. G.;Shanmugham, C. A.;Chakrapani, K. P.;Ganesan, A. V.	Results of 5-day course of radical treatment of Plasmodium vivax in six districts of Tamil Nadu	The Indian journal of medical research	1979	69		939-43	381191	No	No	365	Yes
Darlow-1982	Darlow, B.;Vrbova, H.;Gibney, S.;Jolley, D.;Stace, J.;Alpers, M.	Sulfadoxine-pyrimethamine for the treatment of acute malaria in children of Papua New Guinea. II. Plasmodium vivax	Am J Trop Med Hyg	1982	31	1	10-13	7036765	No	No	28	No
Lal-1982	Lal, H.	A comparative trial of oral chloroquine and oral co-trimoxazole in vivax malaria in children	Am J Trop Med Hyg	1982	31	3	438-440	7044160	No	No	28	No
Huei-1984	Huei, B. L.;Shen, S. L.;Wang, K. S.;Gao, S. F.;Cao, S. Z.	[The radical efficacy of pyronaridine-primaquine combination in tertian malaria]	Ji Sheng Chong Xue Yu Ji Sheng Chong Bing Za Zhi	1984	2	4	260-2	6394174	No	Yes	Not available	Yes
Appavoo-1984	Appavoo, N. C.;Roy, R. G.;Kapali, V.	Results of 3-day radical treatment of Plasmodium vivax in North Arcot and South Arcot Districts of Tamil Nadu	Indian journal of malariology	1984	21	1	21-24	6399257	No	No	365	Yes
Harinasuta-1985	Harinasuta, T.;Bunnag, D.;Lasserre, R.;Leimer, R.;Vinijanont, S.	Trials of mefloquine in vivax and of mefloquine plus 'fansidar' in falciparum malaria	Lancet	1985	8434		885-888	2858743	No	Not available	42	Yes
Dixon-1985	Dixon, K. E.;Pitaktong, U.;Phintuyothin, P.	A clinical trial of mefloquine in the treatment of Plasmodium vivax malaria.	Am J Trop Med Hyg	1985	34	3	435-437	3890575	Yes	No	28	Yes
Alcantara-1985	Alcantara, A. K.;Uylangco, C. V.;Sangalang, R. P.;Cross, J. H.	A comparative clinical study of mefloquine and chloroquine in the treatment of vivax malaria.	Southeast Asian J Trop Med Public Health	1985	16	4	535-539	3915155	No	No	28	No
Ebisawa-1986	Ebisawa, I.;Ohara, H.	A combination of sulfamonomethoxine and pyrimethamine versus other drugs for the treatment of malaria	Jpn J Exp Med	1986	56	5	213-9	3543442	No	No	34	No
Maisonneuve-1988	Maisonneuve, H.;Joly, F.;John, M.;Carles, G.;Rossignol, J. F.	[Efficacy of halofantrine in Plasmodium falciparum or Plasmodium vivax malaria in a resistance area (French Guiana)]	Presse Med	1988	17	3	99-102	2964606	No	No	28	No
Da Silva-1989	Da Silva, A. R.;Silva Cde, M.;Branco Mdos, R.;Branco Filho, J. R.	[Results of the use of a therapeutic protocol for Plasmodium vivax for 5 days in 3 municipalities of the Sao Luis Island, State of Maranhao, Brazil]	Rev Soc Bras Med Trop	1989	22	3	131-6	2486524	No	No	180	Yes
Sinha-1989	Sinha, S.;Dua, V. K.;Sharma, V. P.	Efficacy of 5 day radical treatment of primaquine in Plasmodium vivax cases at the BHEL industrial complex, Hardwar (U.P.)	Indian journal of malariology	1989	26	2	83-6	2676618	No	No	395	Yes
Singh-1990	Singh, N.;Mishra, A. K.;Sharma, V. P.	Radical treatment of vivax malaria in Madhya Pradesh, India	Indian journal of malariology	1990	27	1	55-6	2200726	Yes	No	240	Yes
Prasad-1991	Prasad, R. N.;Virk, K. J.;Sharma, V. P.	Relapse/reinfection patterns of Plasmodium vivax infection: a four year study	The Southeast Asian journal of tropical medicine and public health	1991	22	4	499-503	1820634	No	No	1440	Yes
Jagota-1993	Jagota, S. C.	Halofantrine in the treatment of acute malaria: a multi-centre study in 268 patients	Curr Med Res Opin	1993	13	3	140-144	8222741	No	No	28	No
Rao-1993	Rao, K. S.;Kamalakar, K. V.	Efficacy and safety of halofantrine in acute malaria	J Assoc Physicians India	1993	41	8	507-8	8294355	No	No	28	No
Nguyen-1993	Nguyen, D. S.;Dao, B. H.;Nguyen, P. D.;Nguyen, V. H.;Le, N. B.;Mai, V. S.;Meshnick, S. R.	Treatment of malaria in Vietnam with oral artemisinin	Am J Trop Med Hyg	1993	48	3	398-402	8470777	No	No	28	No
Bunnag-1994	Bunnag, D.;Karbwang, J.;Thanavibul, A.;Chittamas, S.;Ratanapongse, Y.;Chalermrut, K.;Bangchang, K. N.;Harinasuta, T.	High dose of primaquine in primaquine resistant vivax malaria	Transactions of the Royal Society of Tropical Medicine and Hygiene	1994	88	2	218-9	8036680	No	Yes	540	Yes
Li-1994	Li, G. Q.;Guo, X. B.;Fu, L. C.;Jian, H. X.;Wang, X. H.	Clinical trials of artemisinin and its derivatives in the treatment of malaria in China	Trans R Soc Trop Med Hyg	1994	88		5-6	8053027	No	No	28	No
Pukrittayakamee-1994a	Pukrittayakamee, S.;Vanijanonta, S.;Chantra, A.;Clemens, R.;White, N. J.	Blood stage antimalarial efficacy of primaquine in Plasmodium vivax malaria	J Infect Dis	1994	169		932-5	8133114	Yes	Yes	28	Yes
Pukrittayakamee-1994b	Pukrittayakamee, S.;Viravan, C.;Charoenlarp, P.;Yeamput, C.;Wilson, R. J.;White, N. J.	Antimalarial effects of rifampin in Plasmodium vivax malaria	Antimicrob Agents Chemother	1994	38	3	551-514	8203846	Yes	Yes	30	Yes
Than-1995	Than, Marlar;Myat-Phone-Kyaw;Aye-Yu-Soe;Khaing-Khaing-Gyi;Ma-Sabai;Myint-Oo	Development of resistance to chloroquine by Plasmodium vivax in Myanmar.	Trans R Soc Trop Med Hyg	1995	89		307*308	7660445	No	Yes	28	No
Jelinek-1995	Jelinek, T.;Nothdurft, H. D.;Von, S. F.;Loscher, T.	Long-term efficacy of primaquine in the treatment of vivax malaria in nonimmune travelers	The American journal of tropical medicine and hygiene	1995	52	4	322-4	7741169	No	Yes	540	Yes
Baird-1995	Baird, J. K.;Basri, H.;Subianto, B.;Fryauff, D. J.;McElroy, P. D.;Leksana, B.;Richie, T. L.;Masbar, S.;Wignall, F. S.;Hoffman, S. L.	Treatment of chloroquine-resistant Plasmodium vivax with chloroquine and primaquine or halofantrine.	J Infect Dis	1995	171		1678-1682	7769318	Yes	Yes	28	Yes
Potkar-1995	Potkar, C. N.;Kshirsagar, N. A.;Kathuria, R.	Resurgence of malaria and drug resistance in plasmodium falciparum and plasmodium vivax species in Bombay.	J Assoc Physicians India	1995	43	5	336-338	9081964	No	No	28	Yes
Looareesuwan-1996	Looareesuwan, S.;Viravan, C.;Webster, H. K.;Kyle, D. E.;Hutchinson, D. B.;Canfield, C. J.	Clinical studies of atovaquone, alone or in combination with other antimalarial drugs, for treatment of acute uncomplicated malaria in Thailand	Am J Trop Med Hyg	1996	54	1	62-66	8651372	No	No	28	No
Baird-1996b	Baird, J. K.;Sustriayu, N. M. F.;Basri, H.;Masbar, S.;Leksana, B.;Tjitra, E.;Dewi, R. M.;Khairani, M.;Wignall, F. S.	Survey of resistance to chloroquine by Plasmodium vivax in Indonesia.	Trans R Soc Trop Med Hyg	1996	90		409-411	8882190	No	No	28	No
Baird-1996a	Baird, J. K.;Sismadi, P.;Masbar, S.;Leksana, B.;Sekartuti;Ramzan, A.;Tjitra, E.	Chloroquine sensitive Plasmodium falciparum and P. vivax in central Java, Indonesia	Trans R Soc Trop Med Hyg	1996	90		412-413	8882191	No	No	28	No
Baird-1996c	Baird, J. K.;Caneta-Miguel, E.;Masbar, S.;Bustos, D. G.;Abrenica, J. A.;Layawen, A. V.;Calulut, J. M.;Leksana, B.;Wignall, F. S.	Survey of resistance to chloroquine of falciparum and vivax malaria in Palawan, The Philippines.	Trans R Soc Trop Med Hyg	1996	90		413-414	8882192	No	No	28	No
Srivastava-1996	Srivastava, H. C.;Sharma, S. K.;Bhatt, R. M.;Sharma, V. P.	Studies on Plasmodium vivax relapse pattern in Kheda district, Gujarat	Indian journal of malariology	1996	33	4	173-9	9125831	Yes	No	540	Yes
Fryauff-1997a	Fryauff, D. J.;Baird, J. K.;Candradikusuma, D.;Masbar, S.;Sutamihardja, M. A.;Leksana, B.;Tuti, S.;Marwoto, H.;Richie, T.;Romzan, A.	Survey of in vivo sensitivity to chloroquine by Plasmodium falciparum and P. vivax in Lombok, Indonesia	Am J Trop Med Hyg	1997	56	2	241-244	9080887	No	No	28	No
Fryauff-1997b	Fryauff, D. J.;Baird, J. K.;Basri, H.;Wiady, I.;Purnomo;Bangs, M. J.;Subianto, B.;Harjosuwarno, S.;Tjitra, E.;Richie, T. L.;Hoffman, S. L.	Halofantrine and primaquine for radical cure of malaria in Irian Jaya, Indonesia	Annals of tropical medicine and parasitology	1997	91	1	2016-07-01	9093424	No	Yes	28	Yes
Baird-1997	Baird, J. K.;Wiady, I.;Fryauff, D. J.;Sutanihardja, M. A.;Leksana, B.;Widjaya, H.;Kysdarmanto;Subianto, B.	In vivo resistance to chloroquine by Plasmodium vivax and Plasmodium falciparum at Nabire, Irian Jaya, Indonesia.	Am J Trop Med Hyg	1997	56	6	627-631	9230793	No	No	28	No
Xu-1997	Xu, C.;Ding, Y.;Qi, Z.	[Efficacy of dihydroartemisinin in treatment of 37 malaria cases]	Zhonghua Nei Ke Za Zhi	1997	36	3	187-9	10374314	No	No	Not available	No
Fryauff-1998b	Fryauff, D. J.;Soekartono;Tuti, S.;Leksana, B.;Suradi;Tandayu, S.;Baird, J. K.	Survey of resistance in vivo to chloroquine of Plasmodium falciparum and P. vivax in North Sulawesi, Indonesia.	Trans R Soc Trop Med Hyg	1998	92		82-83	9692162	No	No	28	No
Fryauff-1998a	Fryauff, D. J.;Tuti, S.;Mardi, A.;Masbar, S.;Patipelohi, R.;Leksana, B.;Kain, K. C.;Bangs, M. J.;Richie, T. L.;Baird, J. K.	Chloroquine-resistant Plasmodium vivax in transmigration settlements of West Kalimantan, Indonesia.	Am J Trop Med Hyg	1998	59	4	513-518	9790420	No	No	28	No
Gogtay-1998	Gogtay, N.;Garg, M.;Kadam, V.;Kamtekar, K.;Kshirsagar, N. A.	A 5 days primaquine regimen as anti-relapse therapy for Plasmodium vivax	Transactions of the Royal Society of Tropical Medicine and Hygiene	1998	92	3	341	9861412	No	No	365	Yes
Pinto-1998	Pinto, A. Y.;Ventura, A. M.;Calvosa, V. S.;Silva, F. M. G.;Santos, M. A.;Silva, R. S.;Souza, J. M.	Clinical efficacy of four schemes for vivax malaria treatment in children	Jornal de pediatria	1998	74	3	222-7	14685624	No	Yes	180	Yes
Kaneko-1999	Kaneko, A.;Bergqvist, Y.;Takechi, M.;Kalkoa, M.;Kaneko, O.;Kobayakawa, T.;Ishizaki, T.;Bjorkman, A.	Intrinsic efficacy of proguanil against falciparum and vivax malaria independent of the metabolite cycloguanil	J Infect Dis	1999	179		974-979	10068594	No	No	28	No
Fryauff-1999	Fryauff, D. J.;Sumawinata, I.;Purnomo;Richie, T. L.;Tjitra, E.;Bangs, M. J.;Kadir, A.;Ingkokusumo, G.	In vivo responses to antimalarials by Plasmodium falciparum and Plasmodium vivax from isolated Gag Island off northwest Irian Jaya, Indonesia	Am J Trop Med Hyg	1999	60	4	542-546	10348226	No	No	28	No
Walsh-1999	Walsh, D. S.;Looareesuwan, S.;Wilairatana, P.;Heppner, D. G., Jr.;Tang, D. B.;Brewer, T. G.;Chokejindachai, W.;Viriyavejakul, P.;Kyle, D. E.;Milhous, W. K.;Schuster, B. G.;Horton, J.;Braitman, D. J.;Brueckner, R. P.	Randomized dose-ranging study of the safety and efficacy of WR 238605 (Tafenoquine) in the prevention of relapse of Plasmodium vivax malaria in Thailand	The Journal of infectious diseases	1999	180	4	1282-7	10479159	No	No	168	No
Looareesuwan-1999a	Looareesuwan, S.;Wilairatana, P.;Krudsood, S.;Treeprasertsuk, S.;Singhasivanon, P.;Bussaratid, V.;Chokjindachai, W.;Viriyavejakul, P.;Chalermrut, K.;Walsh, D. S.;White, J.	Chloroquine sensitivity of Plasmodium vivax in Thailand.	Ann Trop Med Parasitol	1999	93	3	225-230	10562823	Yes	Yes	28	Yes
Luxemburger-1999	Luxemburger, C.;van, V. M.;Jonathan, S.;McGready, R.;Looareesuwan, S.;White, N. J.;Nosten, F.	Treatment of vivax malaria on the western border of Thailand.	Trans R Soc Trop Med Hyg	1999	93		433-438	10674098	Yes	Yes	63	Yes
Wilairatana-1999	Wilairatana, P.;Silachamroon, U.;Krudsood, S.;Singhasivanon, P.;Treeprasertsuk, S.;Bussaratid, V.;Phumratanaprapin, W.;Srivilirit, S.;Looareesuwan, S.	Efficacy of primaquine regimens for primaquine-resistant Plasmodium vivax malaria in Thailand	Am J Trop Med Hyg	1999	61	6	973-7	10674681	Yes	Yes	28	Yes
Lim-1999	Lim, C. S.;Kim, Y. K.;Lee, K. N.;Kim, M. J.;Kim, K. H.;Kim, D. S.;Strickman, D.	Response to chloroquine of Plasmodium vivax among South Korean soldiers	Ann Trop Med Parasitol	1999	93	6	565-8	10707102	No	Yes	28	Yes
Gogtay-1999	Gogtay, N. J.;Desai, S.;Kamtekar, K. D.;Kadam, V. S.;Dalvi, S. S.;Kshirsagar, N. A.	Efficacy of 5- and 14- day primaquine regimen in the prevention of relapses in Plasmodium vivax infections	Ann Trop Med Parasitol	1999	93		809-12	10715673	Yes	Yes	180	Yes
Looareesuwan-1999b	Looareesuwan, S.;Wilairatana, P.;Glanarongran, R.;Indravijit, K. A.;Supeeranontha, L.;Chinnapha, S.;Scott, T. R.;Chulay, J. D.	Atovaquone and proguanil hydrochloride followed by primaquine for treatment of Plasmodium vivax malaria in Thailand	Trans R Soc Trop Med Hyg	1999	93		637-640	10717754	No	Yes	84	Yes
Rowland-1999	Rowland, M.;Durrani, N.	Randomized controlled trials of 5- and 14-days primaquine therapy against relapses of vivax malaria in an Afghan refugee settlement in Pakistan	Transactions of the Royal Society of Tropical Medicine and Hygiene	1999	93	6	641-3	10717755	Yes	No	28	Yes
Li-1999	Li, X.;Li, C.;Che, L.;Liu, X.;Li, Z.;Huang, D.;He, W.;Dao, Q.	[Observation on efficacy of artemether compound against vivax malaria]	Zhongguo Ji Sheng Chong Xue Yu Ji Sheng Chong Bing Za Zhi	1999	17	3	175-7	12563840	No	No	270	No
Pukrittayakamee-2000	Pukrittayakamee, S.;Chantra, A.;Simpson, J. A.;Vanijanonta, S.;Clemens, R.;Looareesuwan, S.;White, N. J.	Therapeutic responses to different antimalarial drugs in vivax malaria.	Antimicrob Agents Chemother	2000	44		1680-1685	10817728	Yes	Yes	28	Yes
Alecrim-2000	M. D. G. C. Alecrim, L. M. Carvalho, M. C. Fernandes, S. D. De Andrade, A. C. Loureiro, A. R. L. Arcanjo and W. D. Alecrim	Malaria treatment with artesunate (retocaps) in children of the Brazilian Amazon. [Portuguese]	Revista da Sociedade Brasileira de Medicina Tropical	2000	33	2	163-168	10881128	No	No	28	No
Bergonzoli-2000	Bergonzoli, G.;Rivers, C. J. C.	Therapeutic efficacy of different antimalarial regimens in the Costa Rica-Nicaragua border region	Revista panamericana de salud publica = Pan American journal of public health	2000	7	6	366-70	10949896	No	Yes	180	Yes
Singh-2000	Singh, R. K.	Emergence of chloroquine-resistant vivax malaria in south Bihar (India).	Trans R Soc Trop Med Hyg	2000	94		327	10975013	No	Yes	28	Yes
Villalobos-Salcedo-2000	Villalobos-Salcedo, J. M.;Tada, M. S.;Kimura, E.;Menezes, M. J.;Pereira, d. S. L. H.	In-vivo sensitivity of Plasmodium vivax isolates from Rond nia (western Amazon region, Brazil) to regimens including chloroquine and primaquine.'	Ann Trop Med Parasitol	2000	94	8	749-758	11214093	No	Yes	28	Yes
Taylor-2000	Taylor, W. R.;Doan, H. N.;Nguyen, D. T.;Tran, T. U.;Fryauff, D. J.;Gomez-Saladin, E.;Kain, K. C.;Le, D. C.;Baird, J. K.	Assessing drug sensitivity of Plasmodium vivax to halofantrine or choroquine in southern, central Vietnam using an extended 28-day in vivo test and polymerase chain reaction genotyping.	Am J Trop Med Hyg	2000	62	6	693-697	11304056	No	No	28	No
Taylor-2001	Taylor, W. R.;Widjaja, H.;Richie, T. L.;Basri, H.;Ohrt, C.;Tjitra;Taufik, E.;Jones, T. R.;Kain, K. C.;Hoffman, S. L.	Chloroquine/doxycycline combination versus chloroquine alone, and doxycycline alone for the treatment of Plasmodium falciparum and Plasmodium vivax malaria in northeastern Irian Jaya, Indonesia.	Am J Trop Med Hyg	2001	64	5	223-228	11463107	No	No	28	No
Soto-2001	Soto, J.;Toledo, J.;Gutierrez, P.;Luzz, M.;Llinas, N.;Cedeno, N.;Dunne, M.;Berman, J.	Plasmodium vivax clinically resistant to chloroquine in Colombia.	Am J Trop Med Hyg	2001	65	2	90-93	11508397	No	No	28	No
Adak-2001	Adak, T.;Valecha, N.;Sharma, V. P.	Plasmodium vivax polymorphism in a clinical drug trial	Clin Diagn Lab Immunol	2001	8	5	891-4	11527798	Yes	No	365	Yes
Abdon-2001	Abdon, N. P.;Pinto, A. Y.;das, S. R. S.;de, S. J. M.	Assessment of the response to reduced treatment schemes for vivax malaria	Revista da Sociedade Brasileira de Medicina Tropical	2001	34	4	343-8	11562727	No	Yes	180	Yes
Pukrittayakamee-2001	Pukrittayakamee, S.;Clemens, R.;Chantra, A.;Nontprasert, A.;Luknam, T.;Looareesuwan, S.;White, N. J.	Therapeutic responses to antibacterial drugs in vivax malaria	Trans R Soc Trop Med Hyg	2001	95		524-528	11706666	No	No	28	No
Duarte-2001	Duarte, E. C.;Pang, L. W.;Ribeiro, L. C.;Fontes, C. J.	Association of subtherapeutic dosages of a standard drug regimen with failures in preventing relapses of vivax malaria	The American journal of tropical medicine and hygiene	2001	65	5	471-6	11716100	No	Yes	180	Yes
Dua-2001	Dua, V. K.;Sharma, V. P.	Plasmodium vivax relapses after 5 days of primaquine treatment, in some industrial complexes of India	Annals of tropical medicine and parasitology	2001	95	7	655-9	11784418	No	No	540	Yes
Buchachart-2001	Buchachart, K.;Krudsood, S.;Singhasivanon, P.;Treeprasertsuk, S.;Phophak, N.;Srivilairit, S.;Chalermrut, K.;Rattanapong, Y.;Supeeranuntha, L.;Wilairatana, P.;Brittenham, G.;Looareesuwan, S.	Effect of primaquine standard dose (15 mg/day for 14 days) in the treatment of vivax malaria patients in Thailand	The Southeast Asian journal of tropical medicine and public health	2001	32	4	720-6	12041544	No	Yes	28	Yes
McGready-2002	McGready, R.;Thwai, K. L.;Cho, T.;Samuel;Looareesuwan, S.;White, N. J.;Nosten, F.	The effects of quinine and chloroquine antimalarial treatments in the first trimester of pregnancy	Transactions of the Royal Society of Tropical Medicine and Hygiene	2002	96	2	180-4	12055810	No	No	28	No
Congpuong-2002	Congpuong, K.;Na-Bangchang, K.;Thimasarn, K.;Tasanor, U.;Wernsdorfer, W. H.	Sensitivity of Plasmodium vivax to chloroquine in Sa Kaeo Province, Thailand.	Acta Trop	2002	83		117-121	12088852	No	Yes	28	Yes
Castillo-2002	Castillo, C. M.;Osorio, L. E.;Palma, G. I.	Assessment of therapeutic response of Plasmodium vivax and Plasmodium falciparum to chloroquine in a Malaria transmission free area in Colombia.	Mem Inst Oswaldo Cruz	2002	97	4	559-562	12118291	No	No	28	No
Baird-2002	Baird, J. K.;Tiwari, T.;Martin, G. J.;Tamminga, C. L.;Prout, T. M.;Tjaden, J.;Bravet, P. P.;Rawlins, S.;Ferrel, M.;Carucci, D.;Hoffman, S. L.	Chloroquine for the treatment of uncomplicated malaria in Guyana.	Ann Trop Med Parasitol	2002	96	4	339-348	12171615	No	No	28	No
Fryauff-2002	Fryauff, D. J.;Leksana, B.;Masbar, S.;Wiady, I.;Sismadi, P.;Susanti, A. I.;Nagesha, H. S.;Syafruddin;Atmosoedjono, S.;Bangs, M. J.;Baird, J. K.	The drug sensitivity and transmission dynamics of human malaria on Nias Island, North Sumatra, Indonesia.	Ann Trop Med Parasitol	2002	96	5	447-462	12194705	No	No	28	No
Phan-2002	Phan, G. T.;de, V. P. J.;Tran, B. Q.;Le, H. Q.;Nguyen, N. V.;Nguyen, T. V.;Heisterkamp, S. H.;Kager, P. A.	Artemisinin or chloroquine for blood stage Plasmodium vivax malaria in Vietnam.	Trop Med Int Health	2002	7	10	858-864	12358621	No	No	28	No
Lacy-2002	Lacy, M. D.;Maguire, J. D.;Barcus, M. J.;Ling, J.;Bangs, M. J.;Gramzinski, R.;Basri, H.;Sismadi, P.;Miller, G. B.;Chulay, J. D.;Fryauff, D. J.;Hoffman, S. L.;Baird, J. K.	Atovaquone/proguanil therapy for Plasmodium falciparum and Plasmodium vivax malaria in Indonesians who lack clinical immunity	Clin Infect Dis	2002	35		92-95	12384852	No	Yes	28	Yes
Yadav-2002	Yadav, R. S.;Ghosh, S. K.	Radical curative efficacy of 5 day regimen of primaquine for treatment Plasmodium vivax malaria in India	J Parasitol	2002	88	5	1042-1044	12435158	Yes	No	365	Yes
Tjitra-2002	Tjitra, E.;Baker, J.;Suprianto, S.;Cheng, Q.;Anstey, N. M.	Therapeutic efficacies of artesunate-sulfadoxine-pyrimethamine and chloroquine-sulfadoxine-pyrimethamine in vivax malaria pilot studies: relationship to Plasmodium vivax dhfr mutations	Antimicrob Agents Chemother	2002	46	12	347-3953	12435700	No	No	28	No
Maguire-2002	Maguire, J. D.;Lacy, M. D.;Sururi;Sismadi, P.;Krisin;Wiady, I.;Laksana, B.;Bangs, M. J.;Masbar, S.;Susanti, I.;Basuki, W.;Barcus, M. J.;Marwoto, H.;Edstein, M. D.;Tjokrosonto, S.;Baird, J. K.	Chloroquine or sulfadoxine-pyrimethamine for the treatment of uncomplicated, Plasmodium falciparum malaria during an epidemic in Central Java, Indonesia	Ann Trop Med Parasitol	2002	96	7	655-668	12537627	No	No	28	No
Hamedi-2002	Hamedi, Y.;Nateghpour, M.;Tan-ariya, P.;Tiensuwan, M.;Silachamroon, U.;Looareesuwan, S.	Plasmodium vivax malaria in Southeast Iran in 1999-2001: establishing the response to chloroquine in vitro and in vivo.	Southeast Asian J Trop Med Public Health	2002	33	3	512-517	12693585	No	Yes	28	Yes
Mohapatra-2002	Mohapatra, M. K.; Padhiary, K. N.;Mishra, D. P.;Sethy, G.	Atypical manifestation of Plasmodium vivax malaria	Indian Journal of Malariology	2002	39	40940	18-25	14686106	No	Yes	365	Yes
Trukillo-2002	Trujillo, S. B.;Castano, A. T.;Restrepo, M. E.;Sanchez, G. A.;Fonseca, J. C.	[Adequate clinical and parasitological Plasmodium vivax response to chloroquine in Colombia (Turbo, Antioquia), 2001]	Infectio	2002	6	1	21-26		No	No	28	No
Fernandopulle-2003	Fernandopulle, B. M.;Weeraratne, C. L.;Weerasuriya, K.;Karunaweera, N. D.	Efficacy of a five-day course of primaquine in preventing relapses in Plasmodium vivax malaria--a pilot study	The Ceylon medical journal	2003	48	1	32	12795021	No	No	180	Yes
Nandy-2003	Nandy, A.;Addy, M.;Maji, A. K.;Bandyopadhyay, A. K.	Monitoring the chloroquine sensitivity of Plasmodium vivax from Calcutta and Orissa, India.	Ann Trop Med Parasitol	2003	97	3	215-220	12803853	No	No	28	No
da Silva-2003	da, S. R. S.;Pinto, A. Y.;Calvosa, V. S.;de, S. J. M.	Short course schemes for vivax malaria treatment	Revista da Sociedade Brasileira de Medicina Tropical	2003	36	2	235-9	12806460	No	Yes	180	Yes
Sumawinata-2003	Sumawinata, I. W.;Bernadeta;Leksana, B.;Sutamihardja, A.;Purnomo;Subianto, B.;Sekartuti;Fryauff, D. J.;Baird, J. K.	Very high risk of therapeutic failure with chloroquine for uncomplicated Plasmodium falciparum and P. vivax malaria in Indonesian Papua.	Am J Trop Med Hyg	2003	68	4	416-420	12875290	No	No	28	No
Silachamroon-2003	Silachamroon, U.;Krudsood, S.;Treeprasertsuk, S.;Wilairatana, P.;Chalearmrult, K.;Mint, H. Y.;Maneekan, P.;White, N. J.;Gourdeuk, V. R.;Brittenham, G. M.;Looareesuwan, S.	Clinical trial of oral artesunate with or without high-dose primaquine for the treatment of vivax malaria in Thailand	Am J Trop Med Hyg	2003	69	1	14-18	12932090	Yes	Yes	28	Yes
Valibayov-2003	Valibayov, A.;Abdullayev, F.;Mammadov, S.;Gasimov, E.;Sabatinelli, G.;Kondrachine, A. V.;Ringwald, P.	Clinical efficacy of chloroquine followed by primaquine for Plasmodium vivax treatment in Azerbaijan.	Acta Trop	2003	88		99-102	12943984	No	Yes	28	Yes
Machado-2003	Machado, R. L.;de, F. F. A. F.;Calvosa, V. S.;Figueredo, M. C.;Nascimento, J. M.;Povoa, M. M.	Correlation between Plasmodium vivax variants in Belém, Pará State, Brazil and symptoms and clearance of parasitaemia.	Braz J Infect Dis	2003	7	3	175-177	14499040	No	Yes	28	Yes
Ruebush-2003	Ruebush, T. K., 2nd;Zegarra, J.;Cairo, J.;Andersen, E. M.;Green, M.;Pillai, D. R.;Marquino, W.;Huilca, M.;Arevalo, E.;Garcia, C.;Solary, L.;Kain, K. C.	Chloroquine-resistant Plasmodium vivax malaria in Peru.	Am J Trop Med Hyg	2003	69	5	548-552	14695094	No	No	28	No
Pinto-2003	Pinto, A. Y.;Azevedo, C. H.;da, S. J. B.;de, S. J. M.	Assessment of chloroquine single dose treatment of malaria due to Plasmodium vivax in Brazilian Amazon	Revista do Instituto de Medicina Tropical de Sao Paulo	2003	45	6	327-31	14762633	No	Yes	28	Yes
Rajgor-2003	Rajgor, D. D.;Gogtay, N. J.;Kadam, V. S.;Kamtekar, K. D.;Dalvi, S. S.;Chogle, A. R.;Aigal, U.;Bichile, L. S.;Kain, K. C.;Kshirsagar, N. A.	Efficacy of a 14 day primaquine regimen in preventing relapses in patients with Plasmodium vivax malaria in Mumbai, India	Trans R Soc Trop Med Hyg	2003	97		438-440	15259476	Yes	Yes	180	Yes
Leslie-2004	Leslie, T.;Rab, M. A.;Ahmadzai, H.;Durrani, N.;Fayaz, M.;Kolaczinski, J.;Rowland, M.	Compliance with 14-day primaquine therapy for radical cure of vivax malaria--a randomized placebo-controlled trial comparing unsupervised with supervised treatment	Transactions of the Royal Society of Tropical Medicine and Hygiene	2004	98	3	168-73	15024927	Yes	Yes	270	Yes
Kurcer-2004	Kurcer, M. A.;Simsek, Z.;Zeyrek, F. Y.;Atay, S.;Celik, H.;Kat, I.;Topluoglu, S.	Efficacy of chloroquine in the treatment of Plasmodium vivax malaria in Turkey.	Ann Trop Med Parasitol	2004	98	5	447-451	15257793	No	No	28	No
Hapuarachchi HA-2004	Hapuarachchi HA, Dayanath MY, Abeysundara S, Bandara KB, Abeyewickreme W, de Silva NR.	Chloroquine resistant falciparum malaria among security forces personnel in the Northern Province of Sri Lanka.	Ceylon Medical Journal	2004	49	2	47-51	15334798	No	Yes	28	Yes
Walsh-2004	Walsh, D. S.;Wilairatana, P.;Tang, D. B.;Heppner, D. G., Jr.;Brewer, T. G.;Krudsood, S.;Silachamroon, U.;Phumratanaprapin, W.;Siriyanonda, D.;Looareesuwan, S.	Randomized trial of 3-dose regimens of tafenoquine (WR238605) versus low-dose primaquine for preventing Plasmodium vivax malaria relapse	Clin Infect Dis	2004	39		1095-1103	15486831	Yes	Yes	168	Yes
Vijaykadga-2004	Vijaykadga, S.;Rojanawatsirivej, C.;Congpoung, K.;Wilairatana, P.;Satimai, W.;Uaekowitchai, C.;Pumborplub, B.;Sittimongkol, S.;Pinyorattanachote, A.;Prigchoo, P.	Assessment of therapeutic efficacy of chloroquine for vivax malaria in Thailand.	Southeast Asian J Trop Med Public Health	2004	35	3	566-569	15689067	No	No	28	No
Hamedi-2004	Hamedi, Y.;Safa, O.;Zare, S.;Tan-ariya, P.;Kojima, S.;Looareesuwan, S.	Therapeutic efficacy of artesunate in Plasmodium vivax malaria in Thailand	Southeast Asian J Trop Med Public Health	2004	35	3	570-574	15689068	No	Yes	28	Yes
Yeramian-2005	Yeramian, P.;Meshnick, S. R.;Krudsood, S.;Chalermrut, K.;Silachamroon, U.;Tangpukdee, N.;Allen, J.;Brun, R.;Kwiek, J. J.;Tidwell, R.;Looareesuwan, S.	Efficacy of DB289 in Thai patients with Plasmodium vivax or acute, uncomplicated Plasmodium falciparum infections	The Journal of infectious diseases	2005	192	2	319-22	15962227	No	Yes	28	Yes
Dunne-2005	Dunne, M. W.;Singh, N.;Shukla, M.;Valecha, N.;Bhattacharyya, P. C.;Patel, K.;Mohapatra, M. K.;Lakhani, J.;Devi, C. U.;Adak, T.;Dev, V.;Yadav, R. S.;Lele, C.;Patki, K.	A double blind, randomized study of azithromycin compared to chloroquine for the treatment of Plasmodium Vivax malaria	Am J Trop Med Hyg	2005	73	6	1108-1111	16354821	No	Yes	28	Yes
Genton-2005	Genton, B.;Baea, K.;Lorry, K.;Ginny, M.;Wines, B.;Alpers, M. P.	Parasitological and clinical efficacy of standard treatment regimens against Plasmodium falciparum, P. vivax and P. malariae in Papua New Guinea.	P N G Med J	2005	48	3	141-150	17212060	No	No	28	No
Kurcer-2006	Kurcer, M. A.;Simsek, Z.;Kurcer, Z.	The decreasing efficacy of chloroquine in the treatment of Plasmodium vivax malaria, in Sanliurfa, south-eastern Turkey.	Ann Trop Med Parasitol	2006	100	2	109-113	16492358	No	No	28	No
Tasanor-2006	Tasanor, O.;Ruengweerayut, R.;Sirichaisinthop, J.;Congpuong, K.;Wernsdorfer, W. H.;Na-Bangchang, K.	Clinical-parasitological response and in-vitro sensitivity of Plasmodium vivax to chloroquine and quinine on the western border of Thailand.	Trans R Soc Trop Med Hyg	2006	100		410-418	16497347	No	Yes	28	Yes
Valecha-2006	Valecha, N.;Joshi, H.;Eapen, A.;Ravinderan, J.;Kumar, A.;Prajapati, S. K.;Ringwald, P.	Therapeutic efficacy of chloroquine in Plasmodium vivax from areas with different epidemiological patterns in India and their Pvdhfr gene mutation pattern.	Trans R Soc Trop Med Hyg	2006	100		831-837	16513151	No	No	28	No
Maguire-2006	Maguire, J. D.;Krisin;Marwoto, H.;Richie, T. L.;Fryauff, D. J.;Baird, J. K.	Mefloquine Is Highly Efficacious against Chloroquine-Resistant Plasmodium vivax Malaria and Plasmodium falciparum Malaria in Papua, Indonesia	Clin Infect Dis	2006	42	8	1067-1072	16575721	No	Yes	28	Yes
Krudsood-2006	Krudsood, S.;Wilairatana, P.;Tangpukdee, N.;Chalermrut, K.;Srivilairit, S.;Thanachartwet, V.;Muangnoicharoen, S.;Luplertlop, N.;Brittenham, G. M.;Looareesuwan, S.	Safety and tolerability of elubaquine (bulaquine, CDRI 80/53) for treatment of Plasmidium vivax malaria in Thailand	The Korean journal of parasitology	2006	44	3	221-8	16969059	No	Yes	28	Yes
Alvarez-2006	Alvarez, G.;Pineros, J. G.;Tobon, A.;Rios, A.;Maestre, A.;Blair, S.;Carmona-Fonseca, J.	Efficacy of three chloroquine-primaquine regimens for treatment of Plasmodium vivax malaria in Colombia	The American journal of tropical medicine and hygiene	2006	75	4	605-9	17038680	No	Yes	180	Yes
Khan-2006	Khan, M. Z.;Isani, Z.;Ahmed, T. M.;Zafar, A. B.;Gilal, N.;Maqbool, S.;Mehmood, K.;Yazdani, I.;Srinivasa, K. B.	Efficacy and safety of halofantrine in Pakistani children and adults with malaria caused by P. falciparum and P. vivax	Southeast Asian J Trop Med Public Health	2006	37	4	613-618	17121283	No	No	28	No
Ratcliff-2007a	Ratcliff, A.;Siswantoro, H.;Kenangalem, E.;Wuwung, M.;Brockman, A.;Edstein, M. D.;Laihad, F.;Ebsworth, E. P.;Anstey, N. M.;Tjitra, E.;Price, R. N.	Therapeutic response of multidrug-resistant Plasmodium falciparum and P. vivax to chloroquine and sulfadoxine—pyrimethamine in southern Papua, Indonesia	Trans R Soc Trop Med Hyg	2007	101		351-359	17028048	No	No	28	No
Ratcliff-2007b	Ratcliff, A.;Siswantoro, H.;Kenangalem, E.;Maristela, R.;Wuwung, R. M.;Laihad, F.;Ebsworth, E. P.;Anstey, N. M.;Tjitra, E.;Price, R. N.	Two fixed-dose artemisinin combinations for drug-resistant falciparum and vivax malaria in Papua, Indonesia: an open-label randomised comparison	Lancet	2007	369		757-65	17336652	No	No	42	No
Hasugian-2007	Hasugian, A. R.;Purba, H. L.;Kenangalem, E.;Wuwung, R. M.;Ebsworth, E. P.;Maristela, R.;Penttinen, P. M.;Laihad, F.;Anstey, N. M.;Tjitra, E.;Price, R. N.	Dihydroartemisinin-piperaquine versus artesunate-amodiaquine: superior efficacy and posttreatment prophylaxis against multidrug-resistant Plasmodium falciparum and Plasmodium vivax malaria	Clin Infect Dis	2007	44		1067-74	17366451	No	Yes	42	Yes
Dao-2007	Dao, N. V.;Cuong, B. T.;Ngoa, N. D.;Thuy, l. T. T.;The, N. D.;Duy, D. N.;Dai, B.;Thanh, N. X.;Chavchich, M.;Rieckmann, K. H.;Edstein, M. D.	Vivax malaria: preliminary observations following a shorter course of treatment with artesunate plus primaquine	Trans R Soc Trop Med Hyg	2007	101		534-539	17368694	No	No	28	Yes
Leslie-2007	Leslie, T.;Mayan, M. I.;Hasan, M. A.;Safi, M. H.;Klinkenberg, E.;Whitty, C. J.;Rowland, M.	Sulfadoxine-pyrimethamine, chlorproguanil-dapsone, or chloroquine for the treatment of Plasmodium vivax malaria in Afghanistan and Pakistan: a randomized controlled trial	JAMA	2007	297	20	2201-2209	17519409	No	No	28	No
Osorio-2007	Castillo, C. M.;Osorio, L. E.;Palma, G. I.	[Assessment of the efficacy of antimalarial drugs in Tarapaca, in the Colombian Amazon basin]	Biomedica	2007	27	1		17546230	No	No	28	No
Krudsood-2007	Krudsood, S.;Tangpukdee, N.;Muangnoicharoen, S.;Thanachartwet, V.;Luplertlop, N.;Srivilairit, S.;Wilairatana, P.;Kano, S.;Ringwald, P.;Looareesuwan, S.	Clinical efficacy of chloroquine versus artemether-lumefantrine for Plasmodium vivax treatment in Thailand.	Korean J Parasitol	2007	45	2	111-114	17570973	No	Yes	28	Yes
Kolaczinski-2007	Kolaczinski, K.;Durrani, N.;Rahim, S.;Rowland, M.	Sulfadoxine-pyrimethamine plus artesunate compared with chloroquine for the treatment of vivax malaria in areas co-endemic for Plasmodium falciparum and P. vivax: a randomised non-inferiority trial in eastern Afghanistan	Trans R Soc Trop Med Hyg	2007	101		1081-1087	17707447	No	No	42	No
Marfurt-2007	Marfurt, J.;Mueller, I.;Sie, A.;Maku, P.;Goroti, M.;Reeder, J. C.;Beck, H. P.;Genton, B.	Low efficacy of amodiaquine or chloroquine plus sulfadoxine-pyrimethamine against Plasmodium falciparum and P. vivax malaria in Papua New Guinea.	Am J Trop Med Hyg	2007	77	5	947-954	17984359	No	No	28	No
de Santana Filho-2007	de Santana Filho, FS; Arcanjo, AR; Chehuan, YM; Costa, MR; Martinez-Espinosa, FE; Vieira, JL; Barbosa MG; Alecrim WD; Alecrim MG.	Chloroquine-resistant Plasmodium vivax, Brazilian Amazon	Emerg Infect Dis	2007	13	7	1125-1127	18214203	No	No	28	No
Nateghpour-2007	Nateghpour, M.; Sayedzadeh, S.A.; Edrissian, G.H.; Raeisi, A.; Jahantigh, A.; Motevalli-Haghi, A.; Mohseni, G.H.; Rahimi, A.	Evaluation of Sensitivity of Plasmodium vivax to Chloroquine	Iranian Journal of Public Health	2007	36	3	60-3		No	Yes	28	No
Guthmann-2008	Guthmann, J. P.;Pittet, A.;Lesage, A.;Imwong, M.;Lindegardh, N.;Min, L. M.;Zaw, T.;Annerberg, A.;de, R. X.;Nosten, F.	Plasmodium vivax resistance to chloroquine in Dawei, southern Myanmar	Trop Med Int Health	2008	13		91-98	18291007	No	No	28	No
Barnadas-2008b	Barnadas, C.;Tichit, M.;Bouchier, C.;Ratsimbasoa, A.;Randrianasolo, L.;Raherinjafy, R.;Jahevitra, M.;Picot, S.;Menard, D.	Plasmodium vivax dhfr and dhps mutations in isolates from Madagascar and therapeutic response to sulphadoxine-pyrimethamine	Malaria Journal	2008	7	35		18302746	No	No	28	No
Krudsood-2008	Krudsood, S.;Tangpukdee, N.;Wilairatana, P.;Phophak, N.;Baird, J. K.;Brittenham, G. M.;Looareesuwan, S.	High-dose primaquine regimens against relapse of Plasmodium vivax malaria	The American journal of tropical medicine and hygiene	2008	78	5	736-40	18458306	No	Yes	28	Yes
Perez-2008	M. A. Perez, L. J. Cortes, A. P. Guerra, A. Knudson, C. Usta and R. S. Nicholls	Efficacy of the amodiaquine+sulfadoxine-pyrimethamine combination and of chloroquine for the treatment of malaria in Cordoba, Colombia, 2006. [Spanish]	Biomedica	2008	28	1	148-159	18645670	No	Yes	28	Yes
Leslie-2008	Leslie, T.;Mayan, I.;Mohammed, N.;Erasmus, P.;Kolaczinski, J.;Whitty, C. J.;Rowland, M.	A randomized controlled trial of 8 weeks, once weekly primaquine regimen to prevent relapse of Plasmodium vivax in Northwest Frontier Province, Pakistan	PLoS One	2008	3	8	2861	18682739	Yes	Yes	365	Yes
Srivastava-2008	Srivastava, H. C.;Yadav, R. S.;Joshi, H.;Valecha, N.;Mallick, P. K.;Prajapati, S. K.;Dash, A. P.	Therapeutic responses of Plasmodium vivax and P. falciparum to chloroquine, in an area of western India where P. vivax predominates	Ann Trop Med Parasitol	2008	102	66	71-480	18782486	No	No	28	No
Barnadas-2008a	Barnadas, C.;Ratsimbasoa, A.;Tichit, M.;Bouchier, C.;Jahevitra, M.;Picot, S.;Menard, D.	Plasmodium vivax resistance to chloroquine in Madagascar: clinical efficacy and polymorphisms in pvmdr1 and pvcrt-o genes	Antimicrob Agents Chemother	2008	52	12	4233-4240	18809933	No	No	28	No
Teka-2008	Teka, H.;Petros, B.;Yamuah, L.;Tesfaye, G.;Elhassan, I.;Muchohi, S.;Kokwaro, G.;Aseffa, A.;Engers, H.	Chloroquine-resistant Plasmodium vivax malaria in Debre Zeit, Ethiopi	Malaria journal	2008	7	220	1-8	18959774	No	No	28	No
Karunajeewa-2008	Karunajeewa, H. A.;Mueller, I.;Senn, M.;Lin, E.;Law, I.;Gomorrai, P. S.;Oa, O.;Griffin, S.;Kotab, K.;Suano, P.;Tarongka, N.;Ura, A.;Lautu, D.;Page-Sharp, M.;Wong, R.;Salman, S.;Siba, P.;Ilett, K. F.;Davis, T. M.	A trial of combination antimalarial therapies in children from Papua New Guinea.	N Engl J Med	2008	359	24	2545	19064624	No	No	42	No
Carmona-Fonseca-2008	J. Carmona-Fonseca, R. M. Uscategui and A. M. Correa	Vivax malaria in children: Clinical features and response to chloroquine. [Spanish]	Colombia Medica	2008	39	4	364-377		No	No	30	No
Hasugian-2009	Hasugian, A. R.;Tjitra, E.;Ratcliff, A.;Siswantoro, H.;Kenangalem, E.;Wuwung, R. M.;Purba, H. L.;Piera, K. A.;Chalfien, F.;Marfurt, J.;Penttinen, P. M.;Russell, B.;Anstey, N. M.;Price, R. N.	In vivo and in vitro efficacy of amodiaquine monotherapy for treatment of infection by chloroquine-resistant Plasmodium vivax	Antimicrob Agents Chemother	2009	53	3	1094-1099	19104023	No	No	28	No
Rogers-2009	W. O. Rogers, R. Sem, T. Tero, P. Chim, P. Lim, S. Muth, D. Socheat, F. Ariey and C. Wongsrichanalai	Failure of artesunate-mefloquine combination therapy for uncomplicated Plasmodium falciparum malaria in southern Cambodia	Malaria Journal	2009	8 (1) (no pagination)	10		19138388	No	No	42	No
Sutanto-2009	Sutanto, I.;Suprijanto, S.;Nurhayati;Manoempil, P.;Baird, J. K.	Resistance to chloroquine by Plasmodium vivax at Alor in the Lesser Sundas Archipelago in eastern Indonesia	Am J Trop Med Hyg	2009	81	2	338-342	19635895	No	No	28	No
Ketema-2009	Ketema, T.;Bacha, K.;Birhanu, T.;Petros, B.	Chloroquine-resistant Plasmodium vivax malaria in Serbo town, Jimma zone, south-west Ethiopia	Malaria Journal	2009	8		177	19642976	No	No	28	No
Carmona-Fonseca-2009	Carmona-Fonseca, J.;Maestre, A.	Prevention of Plasmodium vivax malaria recurrence: efficacy of the standard total dose of primaquine administered over 3 days	Acta tropica	2009	112	2	188-92	19653988	No	Yes	120	Yes
Lee-2009b	Lee, S. W.;Lee, M.;Lee, D. D.;Kim, C.;Kim, Y. J.;Kim, J. Y.;Green, M. D.;Klein, T. A.;Kim, H. C.;Nettey, H.;Ko, D. H.;Kim, H.;Park, I.	Biological resistance of hydroxychloroquine for Plasmodium vivax malaria in the Republic of Korea	Am J Trop Med Hyg	2009	81	4	600-604	19815873	No	Yes	28	Yes
Liang-2009	Liang, G. L.;Sun, X. D.;Wang, J.;Zhang, Z. X.	[Sensitivity of Plasmodium vivax to chloroquine in Laza City, Myanmar]	Zhongguo Ji Sheng Chong Xue Yu Ji Sheng Chong Bing Za Zhi	2009	27	27	175-6	19856512	No	No	28	No
Orjuela-Sanchez-2009	Orjuela-Sanchez, P.;da, S. N. S.;da, S.-N. M.;Ferreira, M. U.	Recurrent parasitemias and population dynamics of Plasmodium vivax polymorphisms in rural Amazonia	The American journal of tropical medicine and hygiene	2009	81	6	961-8	19996423	No	Yes	336	Yes
Nateghpour-2009	M. Nateghpour, G. Edrissian, A. Torabi, A. Raesi, A. Motevalli-Haghi, H. Abed-Khojasteh and N. Ghobakhlo	Monitoring of Plasmodium vivax and Plasmodium falciparum response to chloroquine in Bandar-Abbas district, Hormozgan province, Iran. [Arabic]	Tehran University Medical Journal	2009	67	3	178-183		No	Yes	28	No
Yeshiwondim-2010	Yeshiwondim, A. K.;Tekle, A. H.;Dengela, D. O.;Yohannes, A. M.;Teklehaimanot, A.	Therapeutic efficacy of chloroquine and chloroquine plus primaquine for the treatment of Plasmodium vivax in Ethiopia	Acta Trop	2010	113		105-113	19835832	Yes	Yes	28	Yes
Congpuong-2010	K. Congpuong, P. Bualombai, V. Banmairuroi and K. Na-Bangchang	Compliance with a three-day course of artesunate-mefloquine combination and baseline anti-malarial treatment in an area of Thailand with highly multidrug resistant falciparum malaria	Malaria Journal	2010	9 (1) (no pagination)	43		20132537	No	No	42	Yes
Dilmec-2010	Dilmec, F.;Kurcer, M. A.;Akkafa, F.;Simsek, Z.	Monitoring of failure of chloroquine treatment for Plasmodium vivax using polymerase chain reaction in Sanliurfa province, Turkey	Parasitol Res	2010	106		783-788	20140453	No	No	28	No
Sutanto-2010	Sutanto, I.;Endawati, D.;Ling, L. H.;Laihad, F.;Setiabudy, R.;Baird, J. K.	Evaluation of chloroquine therapy for vivax and falciparum malaria in southern Sumatra, western Indonesia	Malaria Journal	2010	9	52		20152016	No	No	28	No
Pukrittayakamee-2010	Pukrittayakamee, S.;Imwong, M.;Chotivanich, K.;Singhasivanon, P.;Day, N. P.;White, N. J.	A Comparison of Two Short-Course Primaquine Regimens for the Treatment and Radical Cure of Plasmodium vivax Malaria in Thailand	Am J Trop Med Hyg	2010	82	4	542-547	20348496	No	Yes	28	Yes
Kinzer-2010	Kinzer, M. H.;Chand, K.;Basri, H.;Lederman, E. R.;Susanti, A. I.;Elyazar, I.;Taleo, G.;Rogers, W. O.;Bangs, M. J.;Maguire, J. D.	Active case detection, treatment of falciparum malaria with combined chloroquine and sulphadoxine/pyrimethamine and vivax malaria with chloroquine and molecular markers of antimalarial resistance in the Republic of Vanuatu	Malaria Journal	2010	9		89	20370920	No	No	28	No
Awab-2010	Awab, G. R.;Pukrittayakamee, S.;Imwong, M.;Dondorp, A. M.;Woodrow, C. J.;Lee, S. J.;Day, N. P.;Singhasivanon, P.;White, N. J.;Kaker, F.	Dihydroartemisinin-piperaquine versus chloroquine to treat vivax malaria in Afghanistan: an open randomized, non-inferiority, trial	Malaria Journal	2010	9	1	105	20409302	No	No	56	No
Daneshvar-2010	Daneshvar, C.;Davis, T. M.;Cox-Singh, J.;Rafa'ee, M. Z.;Zakaria, S. K.;Divis, P. C.;Singh, B.	Clinical and parasitological response to oral chloroquine and primaquine in uncomplicated human Plasmodium knowlesi infections	Malaria journal	2010	9		238	20723228	No	Yes	28	Yes
Takeuchi-2010	Takeuchi, R.;Lawpoolsri, S.;Imwong, M.;Kobayashi, J.;Kaewkungwal, J.;Pukrittayakamee, S.;Puangsa-art, S.;Thanyavanich, N.;Maneeboonyang, W.;Day, N. P.;Singhasivanon, P.	Directly-observed therapy (DOT) for the radical 14-day primaquine treatment of Plasmodium vivax malaria on the Thai-Myanmar border	Malaria journal	2010	9		308	21040545	No	Yes	90	Yes
Carmona-Fonseca-2010	Carmona-Fonseca et. al.	Vivax malaria in children: Recurrences with standard total dose of primaquine administered in 3 vs. 7 days	IATREIA	2010	23	1	10--20	MB201001	No	Yes	120	Yes
Yohannes-2011	Yohannes, A. M.;Teklehaimanot, A.;Bergqvist, Y.;Ringwald, P.	Confirmed vivax resistance to chloroquine and effectiveness of artemether-lumefantrine for the treatment of vivax malaria in Ethiopia	Am J Trop Med Hyg	2011	84	1	137-140	21212216	No	No	28	No
Poravuth-2011	Poravuth, Y.;Socheat, D.;Rueangweerayut, R.;Uthaisin, C.;Pyae, P. A.;Valecha, N.;Rao, B. H.;Tjitra, E.;Purnama, A.;Borghini-Fuhrer, I.;Duparc, S.;Shin, C. S.;Fleckenstein, L.	Pyronaradine-Artesunate versus chloroquine in patients with acute P. vivax malaria: a radnomized double-blind, non-inferiority trial	PLoS One	2011	6	1	14501	21267072	No	Yes	42	Yes
Van Den Eede-2011	Van den Eede, P; Soto-Calle, V. E.; Delgado, C.; Gamboa, D.; Grande, T.; Rodriguez, H.; Llanos-Cuentas, A.; Anne, J.; D’Alessandro, U.; Erhart, A.	Plasmodium vivax Sub-patent infections after radical treatment are common in Peruvian patients: results of a 1 year prospective cohort study	Plos One	2011	6	1	e16257	21297986	No	Yes	365	Yes
Maneeboonyang-2011	Maneeboonyang, W.;Lawpoolsri, S.;Puangsa-Art, S.;Yimsamran, S.;Thanyavanich, N.;Wuthisen, P.;Prommongkol, S.;Chaimongkul, W.;Rukmanee, P.;Rukmanee, N.;Chavez, I. F.;Buchachart, K.;Krudsood, S.;Singhasivanon, P.	Directly observed therapy with primaquine to reduce the recurrence rate of plasmodium vivax infection along the Thai-Myanmar border	The Southeast Asian journal of tropical medicine and public health	2011	42	1	2018-09-01	21323159	No	Yes	90	Yes
Muhamad-2011	Muhamad, P.;Ruengweerayut, R.;Chacharoenkul, W.;Rungsihirunrat, K.;Na-Bangchang, K.	Monitoring of clinical efficacy and in vitro sensitivity of Plasmodium vivax to chloroquine in area along Thai Myanmar border during 2009-2010	Malaria Journal	2011	10		44	21324161	No	Yes	42	Yes
Ketema-2011	Ketema, T.;Getahun, K.;Bacha, K.	Therapeutic efficacy of chloroquine for treatment of Plasmodium vivax malaria cases in Halaba district, South Ethiopia.	Parasit Vectors	2011	4	46	1-7	21453465	No	No	28	No
Phyo-2011	Phyo, A. P. ;Lwin, K. M.; Price, R. N.;Ashley, E. A.; Russell, B.;Sriprawat, K.;Lindegardh, N.;Singhasivanon, P.;White, N.J.;Nosten, F.	Dihydroartemisinin-piperaquine versus chloroquine in the treatment of P.vivax malaria in Thailand: a randomized controlled trial	Clin Infect Dis	2011	53		977-984	22002979	No	No	63	No
Congpuong-2011	Congpuon, K.;Satimai, W.;Sujariyakul, A.;Intanakom, S.;Harnpitakpong, W.;Pranuth, Y.;Cholpol, S.;Bualombai, P.	In vivo sensitivity monitoring of chloroquine for the treatment of uncomplicated vivax malaria in four bordered provinces of Thailand during 2009-2010	Journal of vector borne diseases	2011	48	4	190-6	22297279	No	No	28	No
Asih-2011	P. B. S. Asih, D. Syafruddin, J. Leake, Y. Sorontou, M. Sadikin, R. W. Sauerwein, J. Vinetz and J. K. Baird	Phenotyping clinical resistance to chloroquine in Plasmodium vivax in northeastern Papua, Indonesia	International Journal for Parasitology: Drugs and Drug Resistance	2011	1	1	28-32	24533261	No	No	28	No
Eibach-2012	Eibach, D.;Ceron, N.; Krishnalall, K.; Carter, K.;Bonnot, G.; Bienvenu, A; Picot, S.	Therapeutic efficacy of artemether-lumefantrine for Plasmodium vivax infections in a prospective study in Guyana	Malaria Journal	2012	11		e347	14752875	No	Yes	28	Yes
Benjamin-2012	Benjamin, J.;Moore, B.;Lee, S. T.;Senn, M.;Griffin, S.;Lautu, D.;Salman, S.;Siba, P.;Mueller, I.;Davis, T. M.	Artemisinin-naphthoquine combination therapy for uncomplicated pediatric malaria: A tolerability, safety and preliminary efficacy study	Antimicrobial agents and chemotherapy	2012	56	5	2465-71	22330921	No	No	56	No
Saravu-2012	Saravu, K.;Acharya, V.;Kumar, K.; Kumar, R.	Plasmodium vivax remains responsive to chloroquine with primaquine treatment regimen: a prospective cohort study from tertiary care teaching hospital in southern India	Tropical Doctor	2012	42	3	163-4	22516030	No	Yes	28	Yes
Tjitra-2012	Tjitra, E.;Hasugian, A. R.;Siswantoro, H.;Prasetyorini, B.;Ekowatiningsih, R.;Yusnita, E. A.;Purnamasari, T.;Driyah, S.;Salwati, E.;Nurhayati, N.;Yuwarni, E.;Yanuar, L.;Labora, J.;Wijayanto, B.;Amansyah, F.;Dedang, T. A.;Purnama, A.;Trihono, T.	Efficacy and safety of artemisinin-naphthoquine versus dihydroartemisinin-piperaquine in adult patients with uncomplicated malaria: a multi-centre study in Indonesia	Malaria Journal	2012	1		e153	22554203	No	No	42	No
Graf-2012	Graf, P.C.;Durand, S.;Alvarez Antonio, C.;Montalvan, C.;Galves Montoya, M.;Green, M.D.;Santolalla, M.L.;Salas, C.;Lucas, C.;Bacon, D.J.;Fryauff, D.J.	Failure of Supervised Chloroquine and Primaquine Regimen for the Treatment of Plasmodium vivax in the Peruvian Amazon	Malar Res Treat	2012			doi:10.1155/2012/936067	22701198	No	Yes	210	Yes
Pedro-2012	Pedro, R. S.;Guaraldo, L.;Campos, D. P.;Costa, A. P.;Daniel-Ribeiro, C. T.;Brasil, P.	Plasmodium vivax malaria relapses at a travel medicine centre in Rio de Janeiro, a non-endemic area in Brazil	Malaria journal	2012	11	1	245	22839416	No	Yes	28	Yes
Betuela-2012	I. Betuela, A. Rosanas-Urgell, B. Kiniboro, D. I. Stanisic, L. Samol, E. De Lazzari, H. A. Del Portillo, P. Siba, P. L. Alonso, Q. Bassat and I. Mueller	Relapses contribute significantly to the risk of plasmodium vivax infection and disease in papua new guinean children 1-5 years of age	Journal of Infectious Diseases	2012	206	11	1771-1780	22966124	Yes	Yes	280	Yes
Barber-2012	PLOS One - 2016 - Saravu.pdf	A Prospective Comparative Study of Knowlesi, Falciparum, and Vivax Malaria in Sabah, Malaysia: High Proportion With Severe Disease From Plasmodium Knowlesi and Plasmodium Vivax But No Mortality With Early Referral and Artesunate Therapy	Clinical infectious diseases	2012	56	3	383-397	23087389	No	Yes	28	Yes
Heidari-2012	Heidari, A.; Keshavarz, H.; Shojaee, S.; Raeisi, A.; Dittrich, S.	In vivo Susceptibility of Plasmodium vivax to Chloroquine in Southeastern Iran	Iranian Journal of Parasitology	2012	7	2	81-4	23109940	No	No	28	No
Abdallah-2012	Abdallah, T.M.;Ali, A.A.; Bakri, M.; Gasim, G.I.; Musa, I.R.; Adam, I.	Efficacy of artemether-lumefantrine as a treatment for uncomplicated Plasmodium vivax malaria in eastern Sudan.	Malaria journal	2012	11	1	404	23217037	No	Yes	28	Yes
Mishra-2012	Mishra, N; Singh, JP; Srivastava, B; Arora U, Shah NK, Ghosh S, Bhatt R, Sharma S, Das M, Kumar A, Anvikar AR, Kaitholia K, Gupta R, Sonal G, Dhariwal A, Valecha N.	Monitoring antimalarial drug resistance in India via sentinel sites: outcomes and risk factors for treatment failure, 2009-2010.	Bulletin of the World Health Organization	2012	90		895-904	23284195	No	No	28	No
Anez-2012	Anez, A,;Navarro-Costa, D,;Yucra, O.;Garnica, C.;Melgar, V.;Moscoso, M.;Arteaga, R.;Nakao, G.	[Therapeutic response of Plasmodium vivax to chloroquine in Bolivia]	Biomedica : revista del Instituto Nacional de Salud	2012	32	4	527-35	23715228	No	No	28	No
Leang-2013	Leang, R.; Barrette, A.;May Bouth, D.; Mernard, D.;Abdur, R.;Duong, S.; Ringwald, P.	Efficacy of dihydroartemisinin-piperaquine for the treatment of uncomplicated Plasmodium falciparum and Plasmodium vivax in Cambodia, 2008-2010	Antimicrob Agents Chemother	2013	57	9	818-826	23208711	No	No	28	No
Sutanto-2013	Sutanto, I.;Tjahjono. B;Basri, H.;Taylor, W.R.;Putri, F.A.;Meilia, R.A.;Setiabudy, R.;Nurleila, S.;Ekawati, L.L. Elyazar, I.;Farrar, J.;Sudoyo, H.;Baird, J.K.	Randomized, Open Label Trial of Primaquine Against Vivax Malaria Relapse in Indonesia.	Antimicrobial agents and chemotherapy	2013	57	3	1128-35	23254437	No	Yes	365	Yes
Ganguly-2013	Ganguly, S.;Saha, P.;Guha, S.K.;Das, S.;Bera, D.K.;Biswas, A.;Kundu, P.K.;Saha, B.;Ray, K.;Maji, A.K.	In vivo therapeutic efficacy of chloroquine alone or in combination with primaquine in vivax malaria in Kolkata, West Bengal, India and polymorphism in pvmdr1 and pvcrt-0 genes	Antimicrob Agents Chemother	2013	57	3	1246-51	23262997	Yes	Yes	42	Yes
Senn-2013	Senn, N.; Rarau, P.;Manong, D.;Salib, M.;Siba, P.;Reeder,J.C.;Rogerson, S.J.; Genton, B.; Mueller, I.	Effectiveness of Artemether/Lumefantrine for the Treatment of Uncomplicated Plasmodium vivax and P. falciparum Malaria in Young Children in Papua New Guinea	Clin Infect Dis	2013	56	10	1413-20	23403171	No	No	42	No
Zhu-2013	Zhu, G.; Lu, F.; Cao, J.; Zhou, H.; Liu, Y.; Han, E.T.; Gao, Q.	Blood Stage of Plasmodium vivax in Central China Is Still Susceptible to Chloroquine Plus Primaquine Combination Therapy	Am J Trop Med Hyg	2013	89	1	184-7	23669232	No	Yes	28	Yes
Miahipour-2013	Miahipour, A.; Keshavarz, H.; Heidari, A.; Raeisi, A.; Rezaeian, M.;Rezaei, S.	Assessment of the efficacy of 8 weeks of primaquine for the prevention of relapse in vivax malaria patients using SSCP-PCR and sequencing in south and south-east Iran, 2008-2011	Transactions of the Royal Society of Tropical Medicine and Hygiene	2013	107	7	420-6	23694816	Yes	Yes	540	No
Hwang-2013	Hwang,J.;Alemayehu,B.H.;Reithinger,R.;Tekleyohannes,S.G.; Teshi,T.;Birhanu,S.G.;Demeke,L.;Hoos, D.;Melaku,Z.;Kassa,M.;Jima,D.;Malone,J.L.;Nettey,H.;Green,M.;Poe,A,;Akinyi,S.;Udhayakumar,V.;Kachur, S.P;Filler,S.	In Vivo Efficacy of Artemether-Lumefantrine and Chloroquine against Plasmodium vivax: A Randomized Open Label Trial in Central Ethiopia	PLoS One	2013	8	5	e63433	23717423	No	No	42	No
Macareo-2013	L. Macareo, K. M. Lwin, P. Y. Cheah, P. Yuentrakul, R. S. Miller, F. Nosten	Triangular test design to evaluate tinidazole in the prevention of Plasmodium vivax relapse	Malar J	2013	12	173		23718705	No	Yes	90	Yes
Pasaribu-2013	Pasaribu, AP; Chokejindachai, W; Sirivichayakul, C; Tanomsing, N; Chavez, I; Tjitra, E; Pasaribu, S; Imwong, M; White, NJ; Dondorp, AM	A Randomized Comparison of Dihydroartemisinin-Piperaquine and Artesunate-Amodiaquine Combined with Primaquine for Radical Treatment of Vivax Malaria in Sumatera, Indonesia	The Journal of infectious diseases	2013	208	11	1906-13	23926329	No	Yes	365	Yes
Manandhar-2013	S. Manandhar, C. L. Bhusal, U. Ghimire, S. P. Singh, D. B. Karmacharya and S. M. Dixit	A study on relapse/re-infection rate of Plasmodium vivax malaria and identification of the predominant genotypes of P. vivax in two endemic districts of Nepal	Malaria Journal	2013	12 (1) (no pagination)	324		24041296	No	No	180	No
Liu-2013	Liu, H; Yang, HL; Xu, JW; Wang, JZ; Nie, RH; Li CF	Artemisinin-naphthoquine combination versus chloroquine-primaquine to treat vivax malaria: an open-label randomized and non-inferiority trial in Yunnan Province, China	Malaria journal	2013	12	409	doi:10.1186/1475-2875-12-409	24215565	No	Yes	365	Yes
Llanos-Cuentas-2013	Llanos-Cuentas, A; Lacerda, MV; Rueangweerayut, R; Krudsood, S; Gupta, SK; Kochar, SK; Arthur, P; Chuenchom, N; Möhrle, JJ; Duparc, S; Ugwuegbulam, C; Kleim, JP; Carter, N; Green, JA; Kellam L.	Tafenoquine plus chloroquine for the treatment and relapse prevention of Plasmodium vivax malaria (DETECTIVE): a multicentre, double-blind, randomised, phase 2b dose-selection study	Lancet	2013	383	9922	1049-58	24360369	Yes	Yes	180	Yes
Rios-2013	Ríos, A; Alvarez, G; Blair, S	Ten years of chloroquine efficacy for uncomplicated Plasmodium vivax malaria treatment, Turbo, Antioquia, 2002 and 2011	Biomédica	2013	33	3	429-38	24652179	No	No	28	No
Marques-2014	Marques, M.M.; Costa, M.R.; Santana Filho, F.S.; Vieira, J.L.; Nascimento, M.T.; Brasil, L.W.; Nogueira, F.; Silveira, H.; Reyes-Lecca, R.C.; Monteiro, W.M.; Lacerda, M.V.; Alecrim, M.G.	Plasmodium vivax chloroquine resistance and anemia in the western Brazilian Amazon.	Antimicrob Agents Chemother	2014	58	1	342-7	24165179	No	Yes	28	Yes
Delgado-Ratto-2014	C. Delgado-Ratto, V. E. Soto-Calle, P. Van Den Eede, D. Gamboa, A. Rosas, E. N. Abatih, H. Rodriguez Ferrucci, A. Llanos-Cuentas, J. P. Van Geertruyden, A. Erhart and U. D'Alessandro	Population structure and spatio-temporal transmission dynamics of Plasmodium vivax after radical cure treatment in a rural village of the Peruvian Amazon	Malaria Journal	2014	13 (1) (no pagination)	8		24393454	No	Yes	720	Yes
Lon-2014	Lon, C; Manning, JE; Vanachayangkul, P; So, M; Sea, D; Se, Y; Gosi, P; Lanteri, C; Chaorattanakawee, S; Sriwichai, S; Chann, S; Kuntawunginn, W; Buathong, N; Nou, S; Walsh, DS; Tyner, SD; Juliano, JJ; Lin, J; Spring, M; Bethell, D; Kaewkungwal, J; Tang, D; Chuor, CM; Satharath, P; Saunders D	Efficacy of Two versus Three-Day Regimens of Dihydroartemisinin-Piperaquine for Uncomplicated Malaria in Military Personnel in Northern Cambodia: An Open-Label Randomized Trial	PLoS One	2014	9	3	e93138	24667662	No	Yes	180	Yes
Shalini-2014	Shalin,i S; Chaudhuri, S; Sutton, PL; Mishra, N; Srivastava, N; David, JK; Ravindran, KJ; Carlton, JM; Eapen A	Chloroquine efficacy studies confirm drug susceptibility of Plasmodium vivax in Chennai, India	Malaria Journal	2014	13	1	doi:10.1186/1475-2875-13-129	24685286	No	No	28	No
Amaratunga-2014	Amaratunga, C; Sreng, S; Mao, S; Tullo, GS; Anderson, JM; Chuor, CM; Suon, S; Fairhurst, RM.	Chloroquine remains effective for treating Plasmodium vivax malaria in Pursat Province, Western Cambodia	Antimicrobial agents and chemotherapy	2014	58	10	6270-2	25049249	No	No	28	No
Liu-2014	Liu, H; Yang, HL; Tang, LH; Li, XL; Huang, F; Wang, JZ; Li, CF; Wang, HY; Nie, RH; Guo, XR; Lin, YX; Li, M; Xu, JW	Monitoring Plasmodium vivax chloroquine sensitivity along China-Myanmar border of Yunnan Province, China during 2008-2013.	Malaria journal	2014	13	364	doi: 10.1186/1475-2875-13-364	25224069	No	No	28	No
Rajgor-2014	Rajgor, DD; Gogtay, NJ; Kadam, VS; Kocharekar, MM; Parulekar, MS; Dalvi, SS; Vaidya, AB; Kshirsagar, NA	Antirelapse Efficacy of Various Primaquine Regimens for Plasmodium vivax	Malar Res Treat.	2014			doi:10.1155/2014/347018	25295216	Yes	Yes	180	Yes
Laman-2014	Laman, M; Moore, BR; Benjamin, JM; Yadi, G; Bona, C; Warrel, J; Kattenberg, JH; Koleala, T; Manning, L; Kasian, B; Robinson, LJ; Sambale, N; Lorry, L; Karl, S; Davis, WA; Rosanas-Urgell, A; Mueller, I; Siba, PM; Betuela, I; Davis, TM	Artemisinin-Naphthoquine versus Artemether-Lumefantrine for Uncomplicated Malaria in Papua New Guinean Children: An Open-Label Randomized Trial	PLoS medicine	2014	11	12	DOI: 10.1371/journal.pmed.1001773	25549086	No	No	42	No
Yuan-2015	Yuan, L; Wang, Y; Parker, DM; Gupta, B; Yang, Z; Liu, H; Fan, Q; Cao, Y; Xiao, Y; Lee, MC; Zhou, G; Yan, G; Baird, JK; Cui L	Therapeutic Responses of Plasmodium vivax Malaria to Chloroquine and Primaquine Treatment in Northeastern Myanmar.	Antimicrob Agents Chemother	2015	59	2	1230-5	25512415	No	Yes	42	Yes
Ahmedou-2015	Ahmedou Salem, M; Mohamed Lemine, Y; Deida, J; Lemrabott, M; Ouldabdallahi, M; Ba, M; Boukhary, A; Khairy, M; Abdel Aziz, M; Ringwald, P; Basco, LK; Niang, S; Lebatt S	Efficacy of chloroquine for the treatment of Plasmodium vivax in the Saharan zone in Mauritania	Malaria journal	2015	14	1	27	25626475	No	No	28	No
Anez-2015	A. Anez, M. Moscoso, A. Laguna, C. Garnica, V. Melgar, M. Cuba, S. Gutierrez and C. Ascaso	Resistance of infection by Plasmodium vivax to chloroquine in Bolivia	Malar J	2015	14		261	26126708	No	No	28	No
Rishikesh-2015	K. Rishikesh, A. Kamath, M. H. Hande, S. Vidyasagar, R. V. Acharya, V. Acharya, J. Belle, A. B. Shastry and K. Saravu	Therapeutic assessment of chloroquine-primaquine combined regimen in adult cohort of Plasmodium vivax malaria from a tertiary care hospital in southwestern India	Malar J	2015	14		310	26259839	No	Yes	28	Yes
Cheoymang-2015	A. Cheoymang, R. Ruenweerayut, P. Muhamad, K. Rungsihirunrat and K. Na-Bangchang	Patients' adherence and clinical effectiveness of a 14-day course of primaquine when given with a 3-day chloroquine in patients with Plasmodium vivax at the Thai-Myanmar border	Acta Trop	2015	152		151-6	26278026	No	Yes	42	Yes
Kheng-2015	S. Kheng, S. Muth, W. R. Taylor, N. Tops, K. Kosal, K. Sothea, P. Souy, S. Kim, C. M. Char, C. Vanna, P. Ly, P. Ringwald, V. Khieu, A. Kerleguer, P. Tor, J. K. Baird, S. Bjorge, D. Menard and E. Christophel	Tolerability and safety of weekly primaquine against relapse of Plasmodium vivax in Cambodians with glucose-6-phosphate dehydrogenase deficiency	BMC Med	2015	13		203	26303162	No	Yes	56	No
Pareek-2015	A. Pareek, N. Chandurkar, N. Gogtay, A. Deshpande, A. Kakrani, M. Kaneria, P. Karmakar, A. Jain, D. Kochar, A. Chogle and A. Ray	Sustained Release Formulation of Primaquine for Prevention of Relapse of Plasmodium vivax Malaria: A Randomized, Double-Blind, Comparative, Multicentric Study	Malar Res Treat	2015			doi:10.1155/2015/579864	26366319	No	Yes	180	Yes
Thanh-2015	P. V. Thanh, N. V. Hong, N. V. Van, M. Louisa, K. Baird, N. X. Xa, K. Peeters Grietens, X. Hung le, T. T. Duong, A. Rosanas-Urgell, N. Speybroeck, U. D'Alessandro and A. Erhart	Confirmed Plasmodium vivax Resistance to Chloroquine in Central Vietnam	Antimicrob Agents Chemother	2015	59	12	7411-9	26392501	No	Yes	28	Yes
Gomes-2015	S. Gomes Mdo, J. L. Vieira, R. L. Machado, M. Nacher, A. Stefani, L. Musset, E. Legrand, R. A. Menezes, A. A. Junior, A. P. Sousa, V. S. Couto and A. A. Couto	Efficacy in the treatment of malaria by Plasmodium vivax in Oiapoque, Brazil, on the border with French Guiana: the importance of control over external factors	Malar J	2015	14	1	402	26453152	No	Yes	28	Yes
Gonzalez-Ceron -2015	L. Gonzalez-Ceron, M. H. Rodriguez, M. A. Sandoval, F. Santillan, S. Galindo-Virgen, A. F. Betanzos, A. F. Rosales and O. L. Palomeque	Effectiveness of combined chloroquine and primaquine treatment in 14 days versus intermittent single dose regimen, in an open, non-randomized, clinical trial, to eliminate Plasmodium vivax in southern Mexico	Malar J	2015	14	1	426	26518132	No	Yes	365	Yes
Assefa-2015	M. Assefa, T. Eshetu and A. Biruksew	Therapeutic efficacy of chloroquine for the treatment of Plasmodium vivax malaria among outpatients at Hossana Health Care Centre, southern Ethiopia	Malar J	2015	14	1	458	26577669	No	No	28	No
Nelwan-2015	E. J. Nelwan, L. L. Ekawati, B. Tjahjono, R. Setiabudy, I. Sutanto, K. Chand, T. Ekasari, D. Djoko, H. Basri, W. R. Taylor, S. Duparc, D. Subekti, I. Elyazar, R. Noviyanti, H. Sudoyo and J. K. Baird	Randomized trial of primaquine hypnozoitocidal efficacy when administered with artemisinin-combined blood schizontocides for radical cure of Plasmodium vivax in Indonesia	BMC Med	2015	13	1	294	26654101	No	Yes	365	Yes
Getachew-2015	S. Getachew, K. Thriemer, S. Auburn, A. Abera, E. Gadisa, A. Aseffa, R. N. Price and B. Petros	Chloroquine efficacy for Plasmodium vivax malaria treatment in southern Ethiopia	Malar J	2015	14	525	DOI:10.1186/s12936-015-1041-4	26702611	No	No	28	No
Lidia-2015	K. Lidia, I. Dwiprahasto and E. Kristin	Therapeutic effects of dyhidroartemisinin piperaquine versus chloroquine for uncomplicated Vivax Malaria in Kupang, East Nusa Tenggara, Indonesia	International Journal of Pharmaceutical Sciences Review and Research	2015	31	2	247-251		No	Yes	42	Yes
Phyo-2016	A. P. Phyo, P. Jittamala, F. H. Nosten, S. Pukrittayakamee, M. Imwong, N. J. White, S. Duparc, F. Macintyre, M. Baker and J. J. Mohrle	Antimalarial activity of artefenomel (OZ439), a novel synthetic antimalarial endoperoxide, in patients with Plasmodium falciparum and Plasmodium vivax malaria: an open-label phase 2 trial	Lancet Infect Dis	2016	16	1	61-9	26448141	No	Yes	30	Yes
Waqar-2016	T. Waqar, A. Khushdil and K. Haque	Efficacy of Chloroquine as a first line agent in the treatment of uncomplicated malaria due to Plasmodium vivax in children and treatment practices in Pakistan: A Pilot study	J Pak Med Assoc	2016	66	1	2016-03-30	26712176	No	No	28	No
Valecha-2016	N. Valecha, D. Savargaonkar, B. Srivastava, B. H. Rao, S. K. Tripathi, N. Gogtay, S. K. Kochar, N. B. Kumar, G. C. Rajadhyaksha, J. D. Lakhani, B. B. Solanki, R. K. Jalali, S. Arora, A. Roy, N. Saha, S. S. Iyer, P. Sharma and A. R. Anvikar	Comparison of the safety and efficacy of fixed-dose combination of arterolane maleate and piperaquine phosphate with chloroquine in acute, uncomplicated Plasmodium vivax malaria: a phase III, multicentric, open-label study	Malar J	2016	15	1	42	26818020	No	Yes	42	Yes
Thuan-2016	P. D. Thuan, N. T. Ca, P. V. Toi, N. T. Nhien, N. V. Thanh, N. D. Anh, N. H. Phu, C. Q. Thai, L. H. Thai, N. T. Hoa, L. T. Dong, M. A. Loi, D. H. Son, T. T. Khanh, C. Dolecek, H. T. Nhan, M. Wolbers, G. Thwaites, J. Farrar, N. J. White and T. T. Hien	A Randomized Comparison of Chloroquine Versus Dihydroartemisinin-Piperaquine for the Treatment of Plasmodium vivax Infection in Vietnam	Am J Trop Med Hyg	2016				26856909	No	No	63	No
Moore-2016	B. R. Moore, J. M. Benjamin, S. O. Auyeung, S. Salman, G. Yadi, S. Griffin, M. Page-Sharp, K. T. Batty, P. M. Siba, I. Mueller, S. J. Rogerson and T. M. Davis	Safety, tolerability and pharmacokinetic properties of co-administered azithromycin and piperaquine in pregnant Papua New Guinean women	Br J Clin Pharmacol	2016			DOI: 10.1111/bcp.12910	26889763	No	No	42	No
Lo-2016	E. Lo, J. Nguyen, W. Oo, E. Hemming-Schroeder, G. Zhou, Z. Yang, L. Cui and G. Yan	Examining Plasmodium falciparum and P. vivax clearance subsequent to antimalarial drug treatment in the Myanmar-China border area based on quantitative real-time polymerase chain reaction	BMC Infect Dis	2016	16		154	27084511	No	No	90	No
Grigg-2016	M. J. Grigg, T. William, J. Menon, B. E. Barber, C. S. Wilkes, G. S. Rajahram, M. D. Edstein, S. Auburn, R. N. Price, T. W. Yeo and N. M. Anstey	Efficacy of Artesunate-mefloquine for Chloroquine-resistant Plasmodium vivax Malaria in Malaysia: An Open-label, Randomized, Controlled Trial	Clin Infect Dis	2016	62	11	1403-11	27107287	No	Yes	42	Yes
Ley-2016	B. Ley, M. S. Alam, K. Thriemer, M. S. Hossain, M. G. Kibria, S. Auburn, E. Poirot, R. N. Price and W. A. Khan	G6PD Deficiency and Antimalarial Efficacy for Uncomplicated Malaria in Bangladesh: A Prospective Observational Study	PLoS One	2016	11	4	e0154015	27128675	No	Yes	28	Yes
Wangchuk-2016	S. Wangchuk, T. Drukpa, K. Penjor, T. Peldon, Y. Dorjey, K. Dorji, V. Chhetri, H. Trimarsanto, S. To, A. Murphy, L. von Seidlein, R. N. Price, K. Thriemer and S. Auburn	Where chloroquine still works: the genetic make-up and susceptibility of Plasmodium vivax to chloroquine plus primaquine in Bhutan	Malar J	2016	15	1	277	27176722	No	Yes	365	Yes
Zuluaga-Idarraga-2016	L. Zuluaga-Idarraga, S. Blair, S. Akinyi Okoth, V. Udhayakumar, P. L. Marcet, A. A. Escalante, N. Alexander and C. Rojas	Prospective Study of Plasmodium vivax Malaria Recurrence after Radical Treatment with a Chloroquine-Primaquine Standard Regimen in Turbo, Colombia	Antimicrob Agents Chemother	2016	60	8	4610-9	27185794	No	Yes	180	Yes
Saravu-2016	K. Saravu, R. Kumar, H. Ashok, P. Kundapura, V. Kamath, A. Kamath and C. Mukhopadhyay	Therapeutic Assessment of Chloroquine-Primaquine Combined Regimen in Adult Cohort of Plasmodium vivax Malaria from Primary Care Centres in Southwestern India	PLoS One	2016	11	6	e0157666	27315280	No	Yes	28	Yes
Mishra-2016	N. Mishra, B. Srivastava, R. S. Bharti, R. Rana, K. Kaitholia, A. R. Anvikar, M. K. Das, S. K. Ghosh, R. M. Bhatt, P. K. Tyagi, V. Dev, S. Phookan, S. L. Wattal, G. S. Sonal, A. C. Dhariwal and N. Valecha	Monitoring the efficacy of antimalarial medicines in India via sentinel sites: Outcomes and risk factors for treatment failure	J Vector Borne Dis	2016	53	2	168-78	27353588	No	Yes	42	Yes
Negreiros-2016	S. Negreiros, S. Farias, G. M. Viana, S. A. Okoth, S. M. Chenet, T. M. de Souza, P. Marchesini, V. Udhayakumar, M. M. Povoa, A. C. Santelli and A. M. de Oliveira	Efficacy of Chloroquine and Primaquine for the Treatment of Uncomplicated Plasmodium vivax Malaria in Cruzeiro do Sul, Brazil	Am J Trop Med Hyg	2016				27549633	No	Yes	168	Yes
Beyene-2016	H. B. Beyene, M. B. Beyene, Y. A. Ebstie and Z. Desalegn	Efficacy of Chloroquine for the Treatment of Vivax malaria in Northwest Ethiopia	PLoS One	2016	11	8	e0161483	27579480	No	No	28	No
Longley-2016	R. J. Longley, P. Sripoorote, P. Chobson, T. Saeseu, C. Sukasem, S. Phunanukoonnon, W. Nguitragool, I. Mueller and J. Sattabongkot	High Efficacy of Primaquine Treatment for Plasmodium vivax in Western Thailand	Am J Trop Med Hyg	2016				27601524	No	Yes	270	Yes
Pereira-2016	D. Pereira, A. Daher, G. Zanini, I. Maia, L. Fonseca, L. Pitta, R. Ruffato, P. Marchesini and C. J. Fontes	Safety, efficacy and pharmacokinetic evaluations of a new coated chloroquine tablet in a single-arm open-label non-comparative trial in Brazil: a step towards a user-friendly malaria vivax treatment	Malar J	2016	15		477	27639847	No	Yes	28	Yes
White-2016	N. J. White, T. T. Duong, C. Uthaisin, F. Nosten, A. P. Phyo, B. Hanboonkunupakarn, S. Pukrittayakamee, P. Jittamala, K. Chuthasmit, M. S. Cheung, Y. Y. Feng, R. B. Li, B. Magnusson, M. Sultan, D. Wieser, X. L. Xun, R. Zhao, T. T. Diagana, P. Pertel and F. J. Leong	Antimalarial Activity of KAF156 in Falciparum and Vivax Malaria	New England Journal of Medicine	2016	375	12	1152-1160	27653565	No	Not available	28	Not available
Seifu-2017	Seifu, S., Zeynudin, A., Zemene, E., Suleman, S., Biruksew, A.	Therapeutic efficacy of Chloroquine for the treatment of Plasmodium vivax malaria among outpatients at Shawa Robit Health Care Center, North-East Ethiopia	Acta tropica	2017				28300558	No	No	28	No
Abreha-2017	T. Abreha, J. Hwang, K. Thriemer, Y. Tadesse, S. Girma, Z. Melaku, A. Assef, M. Kassa, M. D. Chatfield, K. Z. Landman, S. M. Chenet, N. W. Lucchi, V. Udhayakumar, Z. Zhou, Y. Ping Shi, S. P. Kachur, D. Jima, A. Kebede, H. Solomon, A. Mekasha, B. H. Alemayehu, J. L. Malone, G. Dissanayake, H. Teka, S. Auburn, L. von Seidlein, R. N. Price	Comparison of artemether-lumefantrine and chloroquine with and without primaquine for the treatment of Plasmodium vivax infection in Ethiopia: A randomized controlled trial	Plos Medicine	2017	14	5	e1002299	28510573	Yes	Yes	365	Yes
Siqueira-2017	A.M. Siqueira, A.C. Alencar, G.C. Melo, B.L. Magalhaes, K. Machado, A.C. Alencar, A. Kuehn, M.M. Marques, M.C. Manso, I. Felger, J.L.F. Vieira, V. Lameyre, C.T. Daniel-Ribeiro, M.V.G. Lacerda	Fixed-Dose Artesunate-Amodiaquine Combination vs Chloroquine for Treatment of Uncomplicated Blood Stage P. vivax Infection in the Brazilian Amazon: An Open-Label Randomized, Controlled Trial	Clin Infect Dis	2017	64	2	166-174	27988484	No	No	42	No
Shaikh-2017a	Shaikh S.; Memon S.; Das C.	Efficacy of oral chloroquine in uncomplicated vivax malaria in children.	Medical Forum Monthly	2017	28	4	148-151		No	No	42	No
Shaikh-2017b	Shaikh S.; Ahmed I.; Memon S.M.; Saleem A.; Memon H.; Babar A.	Therapeutic efficacy and safety of Dihydroartemisinin-piperaquine (DP) for the treatment of uncomplicated Plasmodium vivax malaria: A single center study.	Journal of the Liaquat University of Medical and Health Sciences	2017	16	2	93-98		No	No	42	No
Nyunt-2017	M.H. Nyunt, J.H. Han, B. Wang, K.M. Aye, K.H. Aye, S.K. Lee, Y. Htut, M.P. Kyaw, K.T. Han, E.T. Han	Clinical and molecular surveillance of drug resistant vivax malaria in Myanmar	Malaria journal	2017	16	117		28298235	No	No	28	No
Htun-2017	M.W. Htun, N.C.N. Mon, K.M. Aye, C.M. Hlaing, M.P. Kyaw, I. Handayuni, H. Trimarsanto, D. Bustos, P. Ringwald, R. N. Price, S. Auburn, K. Thriemer	Chloroquine efficacy for Plasmodium vivax in Myanmar in populations with high genetic diversity and moderate parasite gene flow	Malaria journal	2017	16	281		28693552	No	No	28	No
Poespoprodjo-2018	J.R. Poespoprodjo, E. Kenangalem, J. Wafom, F. Chandrawati, A.M. Puspitasari, B. Ley, L. Trianti, Z. Korten, A. Surya, D. Syafruddin, N.M. Anstey, J. Marfurt, R. Noviyanti, R.N. Price	Therapeutic Response to Dihydroartemisinin-Piperaquine for P. falciparum and P. vivax Nine Years after Its Introduction in Southern Papua, Indonesia.	Am J Trop Med Hyg	2018				29345221	No	Yes	42	Yes
Daher-2018	A.Daher, D. Pereira, M.V.G. Lacerda, M.A.A. Alexandre, C.T. Nascimento, J.C. Alves de Lima E Silva, M. Tada, R. Ruffato, I. Maia, t.C. Dos Santos, P. Marchesini, A.C. Santelli, D.G. Lalloo DG	Efficacy and safety of artemisinin-based combination therapy and chloroquine with concomitant primaquine to treat Plasmodium vivax malaria in Brazil: an open label randomized clinical trial.	Malar J	2018				29361939	No	Yes	63	Yes
Mac Donald-Ottevanger-2017	M.S. MacDonald-Ottevanger, M.R. Adhin, J.K. Jitan, G. Bretas, S.G. Vreden	Primaquine double dose for 7 days is inferior to single-dose treatment for 14 days in preventing Plasmodium vivax recurrent episodes in Suriname.	Infect Drug Res	2017				29317838	No	Yes	365	Yes
Awab-2017	Awab, G. R.;Imwong, M.;Bancone, G.;Jeeyapant, A.;Day, N. P. J.;White, N. J.;Woodrow, C. J.	Chloroquine-Primaquine versus Chloroquine Alone to Treat Vivax Malaria in Afghanistan: An Open Randomized Superiority Trial	Am J Trop Med Hyg.	2017	97	6	1782-1787	29141719	Yes	Yes	365	Yes
Fukuda-2017	Fukuda, M. M.;Krudsood, S.;Mohamed, K.;Green, J. A.;Warrasak, S.;Noedl, H.;Euswas, A.;Ittiverakul, M.;Buathong, N.;Sriwichai, S.;Miller, R. S.;Ohrt, C.	A randomized, double-blind, active-control trial to evaluate the efficacy and safety of a three day course of tafenoquine monotherapy for the treatment of Plasmodium vivax malaria	PLoS ONE	2017	12	11	e0187376	29121061	No	Yes	120	Yes
Dharmawardena-2017	Dharmawardena, P.;Rodrigo, C.;Mendis, K.;Gunasekera, W.;Premaratne, R.;Ringwald, P.;Fernando, D.	Response of imported malaria patients to antimalarial medicines in Sri Lanka following malaria elimination	Plos One	2017	12	11	e0188613	29182619	No	Yes	365	Yes
Azarian Moghadam-2018	H. N. Azarian Moghadam, M. Raeisi, A. Motevalli Haghi, A. Edrissian, G. Farivar	Monitoring the Response of Plasmodium vivax to Chloroquine and Uncomplicated P. falciparum to Artesunate-fansidar Antimalarials in Southeastern Iran	Iran J Parasitol	2018	13	1	31-38	WOS:000427361400004	No	Yes	28	No
Brasil-2018	L. W. R.-S. Brasil, F. Santoro, A. B. Almeida, A. C. G. Kuhn, A. Ramasawmy, R. Lacerda, M. V. G. Monteiro, W. M. Suarez-Kurtz, G.	CYP2D6 activity and the risk of recurrence of Plasmodium vivax malaria in the Brazilian Amazon: a prospective cohort study	Malar J	2018	17	1	57	29390987	No	Yes	180	Yes
Chu-2018	C. S. P. Chu, A. P. Lwin, K. M. Win, H. H. San, T. Aung, A. A. Raksapraidee, R. Carrara, V. I. Bancone, G. Watson, J. Moore, K. A. Wiladphaingern, J. Proux, S. Sriprawat, K. Winterberg, M. Cheah, P. Y. Chue, A. L. Tarning, J. Imwong, M. Nosten, F. White, N. J.	Comparison of the Cumulative Efficacy and Safety of Chloroquine, Artesunate, and Chloroquine-Primaquine in Plasmodium vivax Malaria	Clin Infect Dis	2018				29889239	Yes	Yes	365	Yes
Hamid-2018	M. M. A. T. Hamid, K. Elobied, M. E. Mahgoub, N. S. Boshara, S. A. Elsafi, H. M. H. Gumaa, S. A. Hamid, T. Abdelbagi, H. Basheir, H. M. Marfurt, J. Chen, I. Gosling, R. Price, R. N. Ley, B.	Low risk of recurrence following artesunate-Sulphadoxine-pyrimethamine plus primaquine for uncomplicated Plasmodium falciparum and Plasmodium vivax infections in the Republic of the Sudan	Malar J	2018	17	1	117	29548285	Yes	Yes	42	Yes
Popovici-2018a	J. P.-F. Popovici, L. Kim, S. Bin, S. Run, V. Lek, D. Hor Daryl, H. K. Lee Soon, U. L. Cannon, M. V. Serre, D. Menard, D.	Recrudescence, reinfection or relapse? A more rigorous framework to assess chloroquine efficacy for vivax malaria	J Infect Dis	2018				30102351	No	No	63	No
Popovici-2018b	J. V. Popovici, A. Primault, L. Samreth, R. Piv, E. P. Bin, S. Kim, S. Lek, D. Serre, D. Menard, D.	Therapeutic and Transmission-Blocking Efficacy of Dihydroartemisinin/Piperaquine and Chloroquine against Plasmodium vivax Malaria, Cambodia	Emerg Infect Dis	2018	24	8	1516-1519	29798745	No	No	63	No
Saravu-2018	K. T. Saravu, C. Kulavalli, S. Xavier, W. Umakanth, S. Brahmarouphu, G. Srinivas, N. K. Channabasavaiah, J. P. Bava, A. Saadi, A. V. Guddattu, V. Satyamoorthy, K. Bhat, K.	A pilot randomized controlled trial to compare the effectiveness of two 14-day primaquine regimens for the radical cure of vivax malaria in South India	Malar J	2018	17	1	321	30176897	No	Yes	180	Yes
Tavul-2018	L. Tavul, M. W. Hetzel, A. Teliki, D. Walsh, B. Kiniboro, L. Rare, J. Pulford, P. M. Siba, S. Karl, L. Makita, L. Robinson, J. H. Kattenberg, M. Laman, G. Oswyn and I. Mueller	Efficacy of artemether-lumefantrine and dihydroartemisinin-piperaquine for the treatment of uncomplicated malaria in Papua New Guinea	Malar J	2018	17	1	350	30290825	No	No	42	No
Lacerda-2019	M. V. G. Lacerda, A. Llanos-Cuentas, S. Krudsood, C. Lon, D. L. Saunders, R. Mohammed, D. Yilma, D. Batista Pereira, F. E. J. Espino, R. Z. Mia, R. Chuquiyauri, F. Val, M. Casapia, W. M. Monteiro, M. A. M. Brito, M. R. F. Costa, N. Buathong, H. Noedl, E. Diro, S. Getie, K. M. Wubie, A. Abdissa, A. Zeynudin, C. Abebe, M. S. Tada, F. Brand, H. P. Beck, B. Angus, S. Duparc, J. P. Kleim, L. M. Kellam…	Single-Dose Tafenoquine to Prevent Relapse of Plasmodium vivax Malaria	N Engl J Med	2019	380	3	215-228	30650322	Yes	Yes	180	Yes
Llanos-Cuentas-2019	A. Llanos-Cuentas, M. V. G. Lacerda, T. T. Hien, I. D. Velez, C. Namaik-Larp, C. S. Chu, M. F. Villegas, F. Val, W. M. Monteiro, M. A. M. Brito, M. R. F. Costa, R. Chuquiyauri, M. Casapia, C. H. Nguyen, S. Aruachan, R. Papwijitsil, F. H. Nosten, G. Bancone, B. Angus, S. Duparc, G. Craig, V. M. Rousell, S. W. Jones, E. Hardaker, D. D. Clover, L. Kendall, K. Mohamed, G. Koh, V. M. Wilches, J. J. Br…	Tafenoquine versus Primaquine to Prevent Relapse of Plasmodium vivax Malaria	N Engl J Med	2019	380	3	229-241	30650326	No	Yes	180	Yes
Mesa-Echeverry-2019	E. Mesa-Echeverry, M. Niebles-Bolivar and A. Tobon-Castano	Chloroquine-Primaquine Therapeutic Efficacy, Safety, and Plasma Levels in Patients with Uncomplicated Plasmodium vivax Malaria in a Colombian Pacific Region	Am J Trop Med Hyg	2019	100	1	72-77	30457097	No	Yes	28	Yes
Phong-2019	N. C. Phong, M. Chavchich, H. H. Quang, N. N. San, G. W. Birrell, I. Chuang, N. J. Martin, N. D. Manh and M. D. Edstein	Susceptibility of Plasmodium falciparum to artemisinins and Plasmodium vivax to chloroquine in Phuoc Chien Commune, Ninh Thuan Province, south-central Vietnam	Malar J	2019	18	1	10	30654808	No	No	28	No
Chu-2019	C. S. Chu, A. P. Phyo, C. Turner, H. H. Win, N. P. Poe, W. Yotyingaphiram, S. Thinraow, P. Wilairisak, R. Raksapraidee, V. I. Carrara, M. K. Paw, J. Wiladphaingern, S. Proux, G. Bancone, K. Sriprawat, S. J. Lee, A. Jeeyapant, J. Watson, J. Tarning, M. Imwong, F. Nosten and N. J. White	Chloroquine Versus Dihydroartemisinin-Piperaquine With Standard High-dose Primaquine Given Either for 7 Days or 14 Days in Plasmodium vivax Malaria	Clin Infect Dis	2019	68	8	1311-1319	30952158	No	Yes	365	Yes
Ladeia-Andrade-2019	S. Ladeia-Andrade, M. J. Menezes, T. N. de Sousa, A. C. R. Silvino, J. F. de Carvalho, Jr., L. C. Salla, O. A. Nery, G. N. P. de Melo, R. M. Corder, P. T. Rodrigues and M. U. Ferreira	Monitoring the Efficacy of Chloroquine-Primaquine Therapy for Uncomplicated Plasmodium vivax Malaria in the Main Transmission Hot Spot of Brazil	Antimicrob Agents Chemother	2019	63	5		30782991	No	Yes	28	Yes
Pham-2019	T. V. Pham, H. V. Nguyen, A. R. Aguirre, V. V. Nguyen, A. C. M, X. X. Nguyen, T. T. Nguyen, D. T. Tran, H. X. Le, N. Hens, A. Rosanas-Urgell, U. D'Alessandro, N. Speybroeck and A. Erhart	Plasmodium vivax morbidity after radical cure: A cohort study in Central Vietnam	PLoS Med	2019	16	5	e1002784	31100064	No	Yes	365	Yes
Rijal-2019	K. R. Rijal, B. Adhikari, P. Ghimire, M. R. Banjara, G. D. Thakur, B. Hanboonkunupakarn, M. Imwong, K. Chotivanich, N. P. J. Day, N. J. White and S. Pukrittayakamee	Efficacy of primaquine in preventing short and long latency Plasmodium vivax relapses in Nepal	J Infect Dis	2019				30882150	Yes	Yes	365	Yes
Shumbej-2019	T. Shumbej, A. Jemal, A. Worku, F. Bekele and H. Weldesenbet	Therapeutic efficacy of chloroquine for treatment of Plasmodium vivax malaria cases in Guragae zone southern Central Ethiopia	BMC Infect Dis	2019	19	1	413	31088384	No	No	28	No
Taylor-2019	W. R. J. Taylor, K. Thriemer, L. von Seidlein, P. Yuentrakul, T. Assawariyathipat, A. Assefa, S. Auburn, K. Chand, N. H. Chau, P. Y. Cheah, L. T. Dong, M. Dhorda, T. S. Degaga, A. Devine, L. L. Ekawati, F. Fahmi, A. Hailu, M. A. Hasanzai, T. T. Hien, H. Khu, B. Ley, Y. Lubell, J. Marfurt, H. Mohammad, K. A. Moore, M. N. Naddim, A. P. Pasaribu, S. Pasaribu, C. Promnarate, A. G. Rahim, P. Sirithira…	Short-course primaquine for the radical cure of Plasmodium vivax malaria: a multicentre, randomised, placebo-controlled non-inferiority trial	Lancet	2019	394	10202	929-938	31327563	Yes	Yes	365	Yes
